# Supplementary material for: Transcriptional analysis of amino acid, metal ion, vitamin and carbohydrate uptake in butanol-producing Clostridium beijerinckii NRRL B-598
Source: PLoS One. 2019 Nov 7;14(11):e0224560. doi: 10.1371/journal.pone.0224560 (PMC6837493; doi:10.1371/journal.pone.0224560)
Supplement: S1 File — A. RPKM values. B. Differential expression analysis. (XLSX) [file pone.0224560.s001.xlsx]

## Sheet: A. RPKM_values
Transcriptional analysis of amino acid, metal ion, vitamin and carbohydrate uptake in butanol-producing Clostridium beijerinckii NRRL B-598
Maryna Vasylkivska1*, Katerina Jureckova2, Barbora Branska1, Karel Sedlar2, Jan Kolek1, Ivo Provaznik2, Petra Patakova1
1 Department of Biotechnology, University of Chemistry and Technology Prague, Prague, Czech Republic
2 Department of Biomedical Engineering, Brno University of Technology, Brno,Czech Republic
* Corresponding author
E-mail: vasylkim@vscht.com
S1 File. Additional data on genes encoding putative amino acid transporters from Fig 2.
A. RPKM values
			T1				T2				T3				T4				T5				T6
Gene	Putative physiological role	Locus tag	B1	C1	D1	E1	B2	C2	D2	E2	B3	C3	D3	E3	B4	C4	D4	E4	B5	C5	D5	E5	B6	C6	D6	E6
	Branched-chain amino acids (BCAA) transporters
	BCAA ABC transporter substrate-binding protein	X276_18220	157.52	168.38	160.02	184.24	80.40	104.38	92.21	114.05	287.81	340.19	313.44	356.42	147.06	171.66	160.90	179.40	89.49	61.91	96.52	65.37	32.92	23.55	36.85	27.64
	BCAA ABC transporter permease	X276_18215	202.19	252.45	193.13	275.43	102.20	131.98	109.96	132.77	323.73	350.89	289.66	359.85	188.61	249.09	210.96	245.92	123.93	88.21	117.05	99.53	39.42	40.69	46.20	38.08
	BCAA ABC transporter permease	X276_18210	197.88	273.07	183.08	286.14	101.83	117.16	97.38	119.73	251.26	308.28	245.83	300.37	153.57	279.94	159.13	252.65	105.55	80.76	107.46	75.66	37.18	34.41	40.36	35.33
livG	BCAA ABC transporter ATP-binding protein	X276_18205	283.87	406.71	246.99	406.50	141.50	153.13	131.15	140.41	335.75	365.37	292.06	332.45	225.86	355.87	214.64	334.65	126.51	107.73	103.40	100.67	64.07	59.24	47.38	54.16
	BCAA ABC transporter ATP-binding protein	X276_18200	341.39	563.75	310.05	531.24	178.78	196.44	154.36	181.96	392.33	418.98	338.49	381.94	330.22	473.39	305.33	448.70	164.62	146.57	139.81	136.11	82.83	82.41	75.06	68.45
	BCAA ABC transporter substrate-binding protein	X276_00370	435.18	205.72	424.08	202.02	305.26	229.44	288.20	231.36	459.78	537.18	410.25	533.06	196.58	162.67	191.89	159.93	153.54	153.08	151.81	153.08	200.07	159.20	196.09	166.71
	BCAA ABC transporter permease	X276_00365	111.31	86.92	81.12	75.31	71.32	66.04	53.63	45.81	132.11	163.40	85.26	132.87	97.60	76.72	78.29	58.61	62.32	61.51	50.07	45.03	90.71	71.74	84.04	60.63
	BCAA ABC transporter permease	X276_00360	79.74	83.05	81.52	94.44	34.57	26.75	32.76	22.43	79.04	95.81	71.53	92.32	80.78	73.75	80.09	63.17	55.84	53.21	55.56	46.12	74.64	64.41	75.95	57.54
livG	BCAA ABC transporter ATP-binding protein	X276_00355	71.13	111.40	66.00	108.25	24.94	22.86	21.77	21.92	52.29	59.99	44.36	58.25	68.92	71.10	67.66	68.44	53.69	40.85	52.85	43.58	72.84	51.16	73.78	47.48
	BCAA ABC transporter ATP-binding protein	X276_00350	63.33	151.67	63.33	156.36	21.78	26.25	29.75	29.12	38.83	50.71	30.86	54.37	77.40	80.84	80.20	85.42	57.12	49.03	54.53	47.89	83.05	57.52	76.94	50.48
	Glutamine transporters
	Glutamine ABC transporter permease	X276_14110	483.49	419.67	411.52	427.66	527.52	572.82	508.60	498.47	495.42	421.02	345.39	402.57	462.46	606.77	448.03	454.13	421.52	402.02	355.79	372.75	624.65	474.26	540.95	409.73
	Glutamine ABC transporter permease	X276_14105	720.99	589.01	703.52	582.32	721.02	722.25	701.96	725.06	772.11	689.94	791.03	692.64	679.29	872.94	688.04	877.02	609.07	550.29	593.72	552.68	751.83	589.14	733.50	530.93
	Glutamine ABC transporter ATP-binding protein	X276_14100	979.93	851.87	998.34	823.40	868.92	829.35	862.18	832.14	1153.54	1033.94	1204.43	1012.61	899.26	1212.79	880.99	1223.60	816.65	701.59	829.87	698.97	966.05	684.65	936.45	666.48
	Glutamine ABC transporter substrate-binding protein	X276_14095	1758.30	1667.75	1732.50	1686.16	1330.71	1432.79	1344.73	1413.02	2360.35	2184.19	2270.59	2156.92	2001.81	2190.41	2033.05	2151.61	1540.71	1470.87	1511.37	1499.90	1410.08	1091.05	1396.35	1037.45
	Glutamine ABC transporter permease	X276_05000	43.07	99.55	42.36	108.72	23.10	24.35	25.35	23.40	468.75	400.55	424.81	400.82	135.52	134.23	150.37	126.54	57.10	55.17	50.59	50.21	40.94	35.45	31.56	38.14
	Glutamine ABC transporter permease	X276_04995	31.62	74.23	28.69	75.46	21.96	21.91	20.92	18.80	373.01	368.84	347.80	355.02	92.73	101.20	86.45	96.60	39.82	44.12	38.64	42.81	28.70	30.37	27.79	22.63
	Glutamine ABC transporter substrate-binding domain-containing protein	X276_04990	38.02	73.43	38.28	79.38	28.17	26.44	29.54	27.34	422.32	438.60	437.53	469.82	86.22	93.29	90.72	96.14	41.83	42.77	44.04	39.98	30.90	31.41	31.02	31.26
glnQ	Glutamine ABC transporter ATP-binding protein	X276_04985	48.00	45.82	47.80	51.89	32.49	24.40	33.88	28.26	404.91	409.36	450.70	415.13	73.80	84.97	72.55	79.55	36.48	35.22	36.74	33.70	31.20	35.30	31.57	28.79
	Methionine transporters
	Methionine ATP-binding cassette domain-containing protein	X276_23665	7.34	7.24	9.18	8.88	3.67	4.52	5.86	7.37	5.10	3.43	4.99	6.83	4.34	6.37	6.06	5.77	42.91	39.09	36.12	40.97	130.70	117.24	131.94	106.36
	Methionine ABC transporter permease	X276_23660	5.51	4.61	3.96	5.38	3.68	4.20	3.56	3.87	4.48	3.75	3.18	4.08	6.06	6.56	5.93	6.87	35.88	37.90	42.02	35.29	129.96	117.71	118.24	99.90
metQ	MetQ/NlpA family ABC transporter substrate-binding protein	X276_23655	6.67	7.00	8.41	7.61	5.97	4.45	6.35	4.71	4.85	4.91	4.36	5.61	8.04	7.22	9.88	8.98	54.48	48.68	60.33	53.70	188.26	187.58	193.53	192.74
	Methionine ABC transporter permease	X276_11345	432.86	504.19	474.13	574.94	391.83	305.30	411.92	313.37	315.85	322.99	349.50	344.74	155.38	228.88	171.76	243.90	599.56	561.10	606.64	570.92	1704.16	1159.58	1752.87	1135.28
	Methionine ABC transporter ATP-binding protein	X276_11340	492.80	627.29	472.72	647.23	535.48	364.34	519.67	366.28	278.14	261.25	264.40	267.92	133.27	180.52	143.09	175.55	499.77	487.39	481.78	462.77	1471.55	899.48	1436.79	845.41

## Sheet: B. Differential_exp._analysis
S1 File. Additional data on genes encoding putative amino acid transporters from Fig 2.
B. Differential expression analysis
			T2 vs T1	T3 vs T2	T4 vs T3	T5 vs T4	T6 vs T5	baseMean	T2 vs T1			T3 vs T2			T4 vs T3			T5 vs T4			T6 vs T5
Gene	Putative physiological role	Locus tag	diff	diff	diff	diff	diff		log2FoldChange	padj	diff	log2FoldChange	padj	diff	log2FoldChange	padj	diff	log2FoldChange	padj	diff	log2FoldChange	padj	diff
	Branched-chain amino acids (BCAA) transporters
	BCAA ABC transporter substrate-binding protein	X276_18220	-1	1	-1	-1	-1	1538.90	-1.0961	1.66E-11	-1	1.5941	3.32E-23	1	-1.1983	4.47E-14	-1	-0.9243	2.40E-08	-1	-1.1877	6.67E-12	-1
	BCAA ABC transporter permease	X276_18215	-1	1	-1	-1	-1	1462.97	-1.2754	1.99E-15	-1	1.3352	1.06E-16	1	-0.7840	8.74E-07	-1	-0.9141	2.61E-08	-1	-1.1969	2.60E-12	-1
	BCAA ABC transporter permease	X276_18210	-1	1	0	-1	-1	1582.25	-1.4332	2.85E-11	-1	1.2060	3.74E-08	1	-0.5968	6.13E-03	0	-1.0584	1.59E-06	-1	-1.1396	6.42E-07	-1
livG	BCAA ABC transporter ATP-binding protein	X276_18205	-1	1	0	-1	-1	1518.76	-1.5727	2.12E-15	-1	1.0866	9.30E-08	1	-0.4368	3.23E-02	0	-1.2293	1.19E-09	-1	-0.7743	4.07E-04	-1
	BCAA ABC transporter ATP-binding protein	X276_18200	-1	1	0	-1	-1	1800.29	-1.6241	1.64E-16	-1	0.9659	2.21E-06	1	-0.1853	3.86E-01	0	-1.2675	2.57E-10	-1	-0.7409	6.49E-04	-1
	BCAA ABC transporter substrate-binding protein	X276_00370	0	1	-1	0	0	2839.29	-0.5594	6.28E-03	0	0.7405	2.96E-04	1	-1.6800	1.81E-18	-1	-0.0596	8.18E-01	0	0.4270	5.75E-02	0
	BCAA ABC transporter permease	X276_00365	-1	1	-1	0	0	655.09	-0.8926	1.28E-05	-1	0.9804	1.84E-06	1	-0.9580	1.26E-06	-1	-0.3462	1.22E-01	0	0.6722	2.16E-03	0
	BCAA ABC transporter permease	X276_00360	-1	1	0	0	1	588.04	-1.8568	7.21E-39	-1	1.4022	2.50E-22	1	-0.4152	3.35E-03	0	-0.3403	2.62E-02	0	0.5561	3.05E-04	1
livG	BCAA ABC transporter ATP-binding protein	X276_00355	-1	1	0	0	0	410.02	-2.2879	1.07E-32	-1	1.0914	5.87E-08	1	0.1368	5.11E-01	0	-0.3771	7.26E-02	0	0.5444	1.10E-02	0
	BCAA ABC transporter ATP-binding protein	X276_00350	-1	0	0	0	0	424.57	-2.3590	8.95E-18	-1	0.5777	6.50E-02	0	0.6599	1.86E-02	0	-0.4842	1.12E-01	0	0.5456	8.82E-02	0
	Glutamine transporters
	Glutamine ABC transporter permease	X276_14110	0	-1	0	0	1	2832.21	-0.0390	8.16E-01	0	-0.4849	5.39E-04	-1	0.0293	8.48E-01	0	-0.1959	1.96E-01	0	0.5855	3.17E-05	1
	Glutamine ABC transporter permease	X276_14105	0	0	0	0	0	4253.32	-0.1649	2.09E-01	0	-0.1106	4.48E-01	0	-0.1255	3.17E-01	0	-0.2906	2.14E-02	0	0.3612	5.09E-03	0
	Glutamine ABC transporter ATP-binding protein	X276_14100	0	0	0	0	0	6288.30	-0.4170	4.24E-03	0	0.2274	1.57E-01	0	-0.2665	6.50E-02	0	-0.3273	3.00E-02	0	0.2797	8.39E-02	0
	Glutamine ABC transporter substrate-binding protein	X276_14095	-1	1	-1	-1	0	13473.51	-0.6240	4.08E-14	-1	0.5547	3.20E-11	1	-0.3135	1.59E-04	-1	-0.3259	1.52E-04	-1	-0.1021	3.18E-01	0
	Glutamine ABC transporter permease	X276_05000	-1	1	-1	-1	0	693.73	-1.9461	1.61E-16	-1	3.9931	1.54E-67	1	-1.8518	1.06E-16	-1	-1.2020	3.42E-07	-1	-0.3540	2.17E-01	0
	Glutamine ABC transporter permease	X276_04995	-1	1	-1	-1	0	639.60	-1.6609	1.31E-11	-1	3.9638	1.12E-62	1	-2.1545	8.67E-21	-1	-1.0400	2.54E-05	-1	-0.4069	1.65E-01	0
	Glutamine ABC transporter substrate-binding domain-containing protein	X276_04990	-1	1	-1	-1	0	828.62	-1.3716	7.68E-12	-1	3.8477	8.66E-89	1	-2.4905	1.90E-40	-1	-0.9675	1.52E-06	-1	-0.2512	3.16E-01	0
glnQ	Glutamine ABC transporter ATP-binding protein	X276_04985	-1	1	-1	-1	0	682.89	-1.0291	6.04E-19	-1	3.6882	1.46E-259	1	-2.6557	2.49E-165	-1	-0.9712	1.52E-18	-1	0.0224	9.06E-01	0
	Methionine transporters
	Methionine ATP-binding cassette domain-containing protein	X276_23665	-1	0	0	1	1	221.84	-0.9406	2.95E-06	-1	-0.2209	4.02E-01	0	-0.0647	7.77E-01	0	3.0064	5.80E-77	1	1.7967	3.06E-43	1
	Methionine ABC transporter permease	X276_23660	0	0	0	1	1	176.49	-0.6539	4.90E-03	0	-0.1129	7.17E-01	0	0.4303	3.79E-02	0	2.7509	3.53E-81	1	1.8186	2.80E-65	1
metQ	MetQ/NlpA family ABC transporter substrate-binding protein	X276_23655	-1	0	1	1	1	351.16	-0.7876	8.73E-06	-1	-0.2620	2.38E-01	0	0.5869	4.06E-04	1	2.8256	2.73E-125	1	2.0021	1.74E-104	1
	Methionine ABC transporter permease	X276_11345	-1	0	-1	1	1	3494.63	-0.7975	1.13E-05	-1	-0.2398	2.58E-01	0	-0.9457	9.69E-08	-1	1.6896	9.75E-22	1	1.4825	9.46E-17	1
	Methionine ABC transporter ATP-binding protein	X276_11340	0	-1	-1	1	1	5010.45	-0.6450	1.13E-03	0	-0.8849	7.27E-06	-1	-0.9721	3.39E-07	-1	1.7564	2.05E-20	1	1.4505	5.40E-14	1
