# Supplementary material for: Transcriptional analysis of amino acid, metal ion, vitamin and carbohydrate uptake in butanol-producing Clostridium beijerinckii NRRL B-598
Source: PLoS One. 2019 Nov 7;14(11):e0224560. doi: 10.1371/journal.pone.0224560 (PMC6837493; doi:10.1371/journal.pone.0224560)
Supplement: S2 File — A. RPKM values. B. Differential expression analysis. C. Heatmap. (XLSX) [file pone.0224560.s002.xlsx]

## Sheet: A. RPKM_values
Transcriptional analysis of amino acid, metal ion, vitamin and carbohydrate uptake in butanol-producing Clostridium beijerinckii NRRL B-598
Maryna Vasylkivska1*, Katerina Jureckova2, Barbora Branska1, Karel Sedlar2, Jan Kolek1, Ivo Provaznik2, Petra Patakova1
1 Department of Biotechnology, University of Chemistry and Technology Prague, Prague, Czech Republic
2 Department of Biomedical Engineering, Brno University of Technology, Brno,Czech Republic
* Corresponding author
E-mail: vasylkim@vscht.com
S2 File. Other genes encoding putative amino acid transporters in C. beijerinckii NRRL B-598.
A. RPKM values
			T1				T2				T3				T4				T5				T6
Gene	Putative physiological role	Locus tag	B1	C1	D1	E1	B2	C2	D2	E2	B3	C3	D3	E3	B4	C4	D4	E4	B5	C5	D5	E5	B6	C6	D6	E6
	Alanine, serine and glycine transporters
	Alanine, serine and glycine permease	X276_11970	12.72	14.10	13.68	13.75	29.73	37.26	33.13	40.74	42.01	39.95	37.91	38.83	36.63	29.45	41.19	35.37	34.99	40.29	40.72	37.36	37.01	35.79	33.92	32.52
	Alanine, serine and glycine permease	X276_06010	199.69	219.17	223.31	241.89	576.37	588.36	637.06	613.94	986.61	1056.16	1038.86	1115.49	536.79	695.08	611.54	718.67	396.66	342.82	418.89	351.55	262.54	238.30	276.61	240.42
	Branched-chain amino acids (BCAA) transporters
brnQ	Branched-chain amino acid transport system carrier protein	X276_19270	19.38	26.18	23.28	28.58	31.00	34.82	31.08	38.87	35.84	34.33	41.41	38.66	62.54	60.58	73.24	64.77	30.55	34.45	30.96	35.41	26.09	22.21	22.94	24.53
	Branched-chain amino acid ABC transporter substrate-binding protein	X276_18195	96.96	176.24	112.99	197.87	39.44	44.86	45.62	50.82	70.16	65.76	91.17	78.59	57.49	80.72	64.04	101.56	35.57	37.20	42.95	40.00	28.36	26.08	29.60	28.24
	Branched-chain amino acid ABC transporter ATP-binding protein	X276_12700	0.56	1.70	1.04	1.56	0.63	1.77	1.96	0.92	2.22	2.93	2.84	2.84	3.88	4.12	2.83	3.15	3.86	3.71	4.29	3.49	3.09	4.05	3.49	3.76
livG	Branched-chain amino acid ABC transporter ATP-binding protein	X276_12695	0.68	0.39	0.48	1.04	0.51	0.68	0.95	0.55	2.79	2.34	2.32	2.39	2.32	2.78	1.66	2.88	2.01	2.68	2.82	1.84	1.40	1.95	2.28	1.92
	Branched-chain amino acid ABC transporter permease	X276_12690	0.60	0.72	0.45	0.09	0.59	0.29	0.80	0.43	3.18	2.92	3.18	2.27	1.78	3.45	3.32	1.88	2.64	3.49	4.79	3.64	3.03	3.30	3.45	1.15
	Branched-chain amino acid ABC transporter permease	X276_12685	0.06	0.82	1.01	0.54	0.63	0.35	0.95	0.26	4.13	2.83	4.28	4.54	2.60	2.80	2.59	3.40	2.96	4.21	3.09	4.59	3.15	2.25	3.23	3.16
	Branched-chain amino acid ABC transporter substrate-binding protein	X276_12680	0.36	0.60	0.53	0.76	0.40	0.15	0.38	0.54	7.99	8.33	11.09	6.50	1.50	1.67	2.37	2.03	2.33	1.30	1.84	1.95	1.34	1.27	1.60	1.65
	Branched-chain amino acid ABC transporter	X276_04970	8.36	7.94	6.41	6.39	5.74	5.20	6.72	8.60	7.19	7.28	4.63	5.41	11.47	7.31	11.45	7.08	12.89	12.24	12.29	10.39	7.97	7.01	3.32	3.53
azlC	Branched-chain amino acid transporter AzlC	X276_04965	7.18	6.25	5.76	7.75	3.65	5.89	4.49	5.13	5.03	4.92	5.00	4.48	9.12	8.02	11.78	10.79	10.12	9.58	11.01	8.73	6.83	6.61	9.76	8.57
	Arginine transporters
	Arginine ABC transporter ATP-binding protein	X276_08490	2.50	1.51	2.89	1.38	1.71	2.45	1.14	3.41	2.17	2.96	2.00	1.93	3.56	3.66	3.30	4.57	14.33	11.47	13.97	10.16	30.17	21.43	25.12	15.20
	Arginine ABC transporter permease	X276_08485	1.74	1.48	1.86	0.59	1.42	0.64	1.08	1.49	2.17	2.10	3.67	1.50	3.65	2.28	3.10	2.67	8.83	11.28	8.45	5.93	16.51	13.36	14.52	8.68
	Arginine ABC transporter substrate-binding domain-containing protein	X276_08480	3.83	2.82	3.89	2.55	1.57	1.69	1.57	1.37	3.12	1.74	3.06	1.11	3.99	1.99	5.23	3.15	20.44	18.05	21.09	21.69	46.32	32.70	46.58	30.32
	Arginine ABC transporter	X276_01885	149.21	125.44	161.07	123.90	115.00	117.61	122.55	123.83	157.86	120.82	176.82	126.55	469.17	422.01	479.67	429.30	469.37	438.51	473.45	442.58	268.26	232.19	262.57	216.63
	Glutamate transporters
gltP	Glutamate:proton symporter	X276_19030	45.49	39.62	40.06	41.62	15.80	10.88	14.22	8.68	5.81	9.18	5.44	8.24	80.89	90.87	79.49	88.27	63.00	54.09	58.55	48.95	45.67	48.90	45.25	43.20
yjeM	Glutamate/gamma-aminobutyrate family transporter YjeM	X276_17440	3.63	3.96	4.39	3.70	0.93	1.01	1.45	1.00	5.22	3.25	8.30	4.42	38.12	33.92	43.19	34.65	54.67	62.13	62.52	62.76	17.53	19.35	20.47	17.75
gltP	Glutamate:proton symporter	X276_10030	91.49	118.29	83.76	113.81	92.96	96.23	92.81	86.35	49.94	58.52	40.13	54.82	46.79	45.79	45.05	37.45	54.86	55.22	52.23	46.13	41.21	36.71	36.07	30.07
	Glutamine transporters
	Glutamine ABC transporter substrate-binding protein	X276_14705	149.96	355.16	118.29	342.96	77.95	71.87	77.57	65.00	1029.92	838.11	801.72	770.46	235.44	187.74	208.31	170.12	128.51	146.87	108.64	135.86	83.66	71.85	70.53	55.26
	Glutamine ABC transporter substrate-binding protein	X276_14700	448.24	428.98	464.89	447.64	131.68	140.66	147.05	141.19	217.19	197.30	213.56	202.70	172.69	125.46	198.43	117.38	138.00	141.25	136.66	141.77	94.38	119.90	97.35	107.93
	Glutamine ABC transporter permease	X276_14695	416.00	399.82	446.48	441.57	138.48	150.33	138.34	137.30	189.23	184.91	189.57	193.66	184.53	171.44	195.70	160.34	160.58	138.71	167.38	138.18	104.24	107.36	107.79	104.20
	Glutamine ABC transporter ATP-binding protein	X276_14690	557.39	490.83	436.94	452.14	197.98	208.12	162.36	171.99	245.94	248.33	181.85	216.05	302.56	267.53	264.63	230.60	219.42	174.74	183.44	156.63	151.72	139.80	128.68	124.34
glnQ	Glutamine ABC transporter ATP-binding protein	X276_01895	57.83	47.61	61.12	43.74	38.97	47.22	43.43	49.82	41.43	38.21	40.10	44.93	70.46	81.97	71.82	93.36	100.37	98.55	96.07	103.78	72.78	73.65	71.04	74.74
	Glutamine ABC transporter permease	X276_01890	58.41	43.42	49.15	43.27	45.60	52.04	44.28	41.04	45.60	37.58	35.86	35.50	86.58	96.48	82.77	80.97	105.82	117.88	93.16	105.37	78.86	72.67	74.74	68.62
	Glycine transporters
	Proline/glycine betaine ABC transporter permease subunit	X276_12105	78.09	135.74	77.09	139.43	175.87	188.10	174.42	183.83	188.11	201.73	181.04	192.40	367.84	464.43	383.41	453.39	181.41	204.32	182.19	211.45	185.98	248.79	187.99	238.86
	Proline/glycine betaine ABC transporter ATP-binding protein	X276_12100	62.86	123.57	57.74	120.07	153.24	167.93	145.55	159.49	171.83	173.30	146.47	163.58	277.78	367.02	279.16	335.35	142.99	171.95	129.78	162.73	144.20	212.47	136.06	183.51
	Glycine/betaine ABC transporter permease	X276_08470	61.68	54.73	57.58	55.91	12.26	16.38	15.19	15.52	21.10	21.35	21.50	21.09	39.45	45.38	44.05	34.20	43.72	45.65	44.18	39.06	37.43	31.89	43.03	36.48
	Glycine/betaine ABC transporter ATP-binding protein	X276_08465	99.09	103.69	94.60	96.87	29.02	34.67	32.63	34.83	41.37	40.55	36.79	38.32	64.58	72.02	65.44	65.95	116.15	107.88	109.90	93.07	127.94	114.63	130.85	108.30
	Glycine/betaine ABC transporter substrate-binding protein	X276_08460	82.90	97.07	95.84	98.07	31.17	31.05	30.22	34.34	38.51	37.28	40.20	37.66	75.92	79.22	75.27	74.91	120.83	106.32	124.18	116.09	134.73	104.91	145.65	94.27
	Glycine/betaine ABC transporter permease	X276_08455	68.17	70.11	63.26	69.66	21.15	22.80	17.27	21.01	33.28	30.82	24.59	23.22	57.86	58.11	58.03	53.02	102.32	95.44	87.97	86.21	136.14	109.87	129.53	94.62
	Lysine transporters
	Lysine permease	X276_16425	3.41	2.91	2.28	3.28	3.89	3.13	6.92	5.26	5.43	5.45	6.87	5.67	5.47	5.94	7.26	6.28	8.63	7.18	8.51	9.18	6.03	4.92	6.19	5.35
lysE	Lysine transporter LysE	X276_10285	10.15	10.56	14.65	11.59	10.40	9.61	10.12	8.70	15.08	10.61	15.45	14.27	40.90	46.61	46.66	55.99	51.39	53.18	64.45	64.14	27.81	28.70	32.04	34.63
lysE	Lysine transporter LysE	X276_09045	3.12	1.62	2.07	2.72	2.20	1.94	1.02	2.83	5.18	5.52	4.57	3.42	7.46	4.56	6.85	6.69	5.31	7.81	4.22	4.75	9.65	7.79	8.28	10.92
lysE	Lysine transporter LysE	X276_00080	86.59	62.42	72.86	76.52	100.49	113.16	91.16	116.64	102.85	95.57	96.28	92.16	71.25	86.30	80.62	69.12	62.44	63.56	63.40	71.06	70.66	51.25	66.10	61.40
	Methionine transporters
	Methionine ABC transporter ATP-binding protein	X276_23605	990.69	1131.71	1005.54	1137.31	572.00	514.31	588.42	513.89	403.57	470.19	401.08	470.05	226.28	230.67	220.62	234.40	344.22	349.51	340.07	347.69	398.21	199.17	386.76	188.20
	Methionine ABC transporter permease	X276_23600	719.98	817.79	765.06	830.97	362.98	314.84	348.63	323.56	254.38	338.78	285.24	335.86	133.78	170.72	146.68	180.73	228.41	235.02	259.71	230.14	257.48	138.66	235.01	120.31
metQ	MetQ/NlpA family ABC transporter substrate-binding protein	X276_23595	1258.91	1830.99	1328.49	2004.08	596.57	540.61	607.49	573.56	582.48	690.70	616.54	725.59	358.73	346.33	361.14	350.43	352.03	346.64	346.05	359.40	338.01	167.81	348.83	165.42
	Tryptophan transporter
	Tryptophan transporter	X276_23530	48.47	30.10	54.24	36.42	68.92	42.72	77.22	56.43	84.98	86.29	96.90	106.20	438.48	586.33	497.21	615.76	186.47	691.75	206.88	705.48	681.26	1129.67	746.20	1096.44
	Polar amino acids transporters
	Polar amino acid ABC transporter permease	X276_21590	16.09	12.25	13.98	11.02	121.80	128.30	110.32	121.27	35.24	34.77	26.29	27.40	17.70	16.89	17.62	15.86	17.04	13.54	19.11	13.51	14.98	12.98	10.10	10.82
	Polar amino acid ABC transporter ATP-binding protein	X276_21585	19.16	16.53	19.07	17.63	175.22	168.47	158.30	175.74	59.01	49.55	51.69	46.74	40.00	26.89	37.25	31.75	25.97	26.05	24.76	21.00	21.98	21.63	24.43	23.07
	Polar amino acid ABC transporter permease	X276_03835	5.03	4.72	6.80	9.17	4.22	4.62	3.80	4.04	5.29	7.73	7.75	6.42	7.28	9.12	9.75	9.71	6.80	6.68	9.24	9.75	6.37	6.63	9.36	6.21
	Polar amino acid ABC transporter substrate-binding protein	X276_03830	1.77	1.00	1.49	2.41	1.68	1.71	1.66	0.83	6.65	7.38	4.77	4.99	4.79	2.94	4.51	2.31	4.24	4.18	5.16	5.21	3.51	4.11	3.56	2.49
	Polar amino acid ABC transporter ATP-binding protein	X276_03825	0.35	0.77	0.59	0.55	0.70	0.22	0.72	0.82	4.94	4.08	3.63	5.86	1.74	1.39	1.88	1.65	1.20	1.14	1.11	1.44	0.74	0.62	0.70	1.72
	Other amino acid transporters
	Amino acid transporter	X276_23295	1.10	0.94	1.09	1.51	1.04	1.50	0.92	1.88	1.89	1.65	2.21	1.93	3.60	3.22	3.87	3.30	5.35	6.14	6.40	6.03	7.56	5.85	7.80	7.36
	Amino acid permease	X276_22785	32.42	33.88	32.40	34.33	68.93	82.33	77.27	83.80	135.71	128.87	136.34	128.34	191.85	192.57	199.64	196.64	130.01	112.78	130.56	114.89	113.95	113.49	114.18	131.09
	amino acid permease	X276_22780	39.81	54.66	33.58	50.89	78.87	103.59	74.11	100.26	54.50	65.32	45.76	57.85	26.46	27.44	25.84	24.20	22.23	25.01	18.74	24.82	24.60	25.20	20.45	21.67
	Amino acid ABC transporter substrate-binding protein	X276_21595	35.92	22.93	39.65	26.97	277.51	301.66	285.13	302.61	64.73	61.81	69.11	58.84	36.08	28.72	36.93	33.61	19.33	17.85	22.51	19.60	21.06	17.35	20.55	17.02
	Amino acid ABC transporter substrate-binding protein	X276_16490	4.79	3.78	3.91	5.81	1.96	1.51	1.57	1.98	8.02	4.03	6.05	4.01	39.85	26.98	44.70	28.04	34.66	39.22	38.95	38.71	14.88	16.37	14.18	13.18
	Amino acid ABC transporter substrate-binding protein	X276_11965	1.32	1.69	0.95	0.82	1.55	0.76	0.75	1.28	7.04	5.15	7.58	4.90	12.97	12.33	17.95	11.55	11.01	14.06	14.12	12.18	7.41	6.08	5.58	7.64
	Amino acid-binding protein	X276_09815	18.79	17.36	20.52	13.06	16.61	23.87	21.69	13.66	38.38	30.01	32.65	23.66	76.42	49.97	62.68	36.90	66.49	72.01	45.64	62.00	54.15	62.35	37.09	48.19
	Amino acid permease	X276_09765	44.47	49.88	39.36	51.23	107.91	132.01	110.03	123.50	133.74	115.80	123.07	118.01	133.18	113.99	138.30	104.78	111.67	124.98	110.02	116.93	82.17	68.28	87.26	63.95
	Amino acid ABC transporter substrate-binding protein	X276_07820	1.96	1.99	2.23	2.82	3.01	3.55	1.44	3.63	2.52	2.98	4.78	1.37	18.67	14.11	22.61	14.14	24.80	23.84	26.25	26.12	8.28	6.07	7.26	5.30
	Amino acid permease	X276_05705	6.42	7.55	7.16	6.04	8.94	12.61	8.11	14.09	11.15	9.47	10.71	8.91	25.78	20.07	24.71	19.40	22.40	19.06	19.05	19.76	11.33	10.64	10.47	8.70
	Amino acid permease	X276_03815	3.39	3.05	2.94	4.88	2.97	2.19	2.67	2.97	6.18	6.32	6.60	5.11	6.33	4.73	5.70	6.25	5.96	6.49	7.28	5.27	6.12	7.73	5.73	5.91
	Amino acid permease	X276_03080	12.33	8.66	11.95	10.49	3.61	2.49	3.56	2.63	8.68	5.26	8.69	5.67	58.77	59.09	66.22	62.08	90.08	93.79	96.31	96.49	30.19	29.75	30.63	31.59
	Amino acid ABC transporter	X276_01800	182.40	259.20	169.17	266.31	721.73	873.89	735.34	840.32	706.32	703.80	603.39	698.93	92.07	56.12	92.22	56.98	28.58	24.33	25.75	24.72	40.67	32.13	37.24	35.76

## Sheet: B. Differential_exp._analysis
S2 File. Other genes encoding putative amino acid transporters in C. beijerinckii NRRL B-598.
B. Differential expression analysis
			T2 vs T1	T3 vs T2	T4 vs T3	T5 vs T4	T6 vs T5	baseMean	T2 vs T1			T3 vs T2			T4 vs T3			T5 vs T4			T6 vs T5
Gene	Putative physiological role	Locus tag	diff	diff	diff	diff	diff		log2FoldChange	padj	diff	log2FoldChange	padj	diff	log2FoldChange	padj	diff	log2FoldChange	padj	diff	log2FoldChange	padj	diff
	Alanine, serine and glycine transporters
	Alanine, serine and glycine permease	X276_11970	1	0	-1	0	0	402.43	1.0649	2.89E-23	1	0.0266	8.50E-01	0	-0.3734	1.57E-04	-1	0.2556	1.65E-02	0	0.0523	7.13E-01	0
	Alanine, serine and glycine permease	X276_06010	1	1	-1	-1	0	6468.79	1.1345	4.51E-22	1	0.6553	5.53E-08	1	-0.9272	1.46E-15	-1	-0.6171	3.39E-07	-1	-0.3813	3.39E-03	0
	Branched-chain amino acids (BCAA) transporters
brnQ	Branched-chain amino acid transport system carrier protein	X276_19270	0	0	1	-1	0	435.43	0.1625	2.49E-01	0	-0.0024	9.89E-01	0	0.5797	1.15E-06	1	-0.8374	5.62E-12	-1	-0.2649	7.83E-02	0
	Branched-chain amino acid ABC transporter substrate-binding protein	X276_18195	-1	0	0	-1	0	776.84	-2.0216	1.26E-20	-1	0.6115	1.02E-02	0	-0.2119	3.69E-01	0	-0.8250	3.31E-04	-1	-0.2838	3.04E-01	0
	Branched-chain amino acid ABC transporter ATP-binding protein	X276_12700	0	0	0	0	0	16.62	-0.2180	6.61E-01	0	0.8954	2.80E-02	0	0.1756	5.83E-01	0	0.2902	3.71E-01	0	0.0816	8.57E-01	0
livG	Branched-chain amino acid ABC transporter ATP-binding protein	X276_12695	0	1	0	0	0	11.69	-0.3760	5.46E-01	0	1.7862	1.39E-04	1	-0.2788	4.03E-01	0	0.1489	7.09E-01	0	-0.1712	7.39E-01	0
	Branched-chain amino acid ABC transporter permease	X276_12690	0	1	0	0	0	19.47	-0.1854	7.75E-01	0	2.2953	2.97E-07	1	-0.3939	2.18E-01	0	0.6346	5.28E-02	0	-0.1788	6.81E-01	0
	Branched-chain amino acid ABC transporter permease	X276_12685	0	1	0	0	0	18.64	-0.4196	5.02E-01	0	2.7335	9.09E-10	1	-0.7054	1.02E-02	0	0.5436	7.35E-02	0	-0.1437	7.32E-01	0
	Branched-chain amino acid ABC transporter substrate-binding protein	X276_12680	0	1	-1	0	0	24.83	-0.9417	9.94E-02	0	4.4477	6.34E-24	1	-2.3945	1.70E-23	-1	0.1628	6.49E-01	0	-0.2002	6.62E-01	0
	Branched-chain amino acid ABC transporter	X276_04970	0	0	0	0	0	22.51	-0.5388	7.93E-02	0	-0.1639	6.71E-01	0	0.3855	1.64E-01	0	0.4987	5.86E-02	0	-0.8715	8.80E-03	0
azlC	Branched-chain amino acid transporter AzlC	X276_04965	-1	0	1	0	0	48.79	-0.8049	1.84E-04	-1	-0.1355	6.41E-01	0	0.8123	2.41E-05	1	0.1506	4.70E-01	0	-0.1518	5.56E-01	0
	Arginine transporters
	Arginine ABC transporter ATP-binding protein	X276_08490	0	0	0	1	1	51.61	-0.1758	6.61E-01	0	-0.1184	7.92E-01	0	0.4815	1.17E-01	0	1.9175	4.29E-15	1	1.0665	2.97E-06	1
	Arginine ABC transporter permease	X276_08485	0	0	0	1	0	32.25	-0.6865	1.33E-01	0	0.9433	3.01E-02	0	0.1565	6.49E-01	0	1.6823	4.00E-10	1	0.8066	2.05E-03	0
	Arginine ABC transporter substrate-binding domain-containing protein	X276_08480	-1	0	0	1	1	87.83	-1.3657	1.80E-05	-1	0.4160	2.89E-01	0	0.4539	1.06E-01	0	2.6061	1.23E-34	1	1.1272	2.42E-09	1
	Arginine ABC transporter	X276_01885	-1	0	1	0	-1	1879.00	-0.5345	2.43E-09	-1	0.1291	2.17E-01	0	1.4155	3.89E-64	1	0.1749	5.88E-02	0	-0.7097	2.63E-16	-1
	Glutamate transporters
gltP	Glutamate:proton symporter	X276_19030	-1	-1	1	0	0	467.48	-2.0645	3.51E-35	-1	-0.9325	9.31E-07	-1	3.3481	4.22E-87	1	-0.4454	8.17E-03	0	-0.1086	6.13E-01	0
yjeM	Glutamate/gamma-aminobutyrate family transporter YjeM	X276_17440	-1	1	1	1	-1	263.79	-2.1957	6.30E-18	-1	2.1559	1.40E-17	1	2.6233	3.20E-70	1	0.8470	6.73E-11	1	-1.5025	4.46E-28	-1
gltP	Glutamate:proton symporter	X276_10030	0	-1	0	0	0	767.13	-0.4669	1.70E-03	0	-0.9951	9.05E-12	-1	-0.4441	2.66E-03	0	0.4082	8.86E-03	0	-0.3459	4.24E-02	0
	Glutamine transporters
	Glutamine ABC transporter substrate-binding protein	X276_14705	-1	1	-1	0	0	1868.19	-2.0610	1.03E-15	-1	3.4069	2.58E-41	1	-2.3224	2.45E-20	-1	-0.4653	1.03E-01	0	-0.7018	1.52E-02	0
	Glutamine ABC transporter substrate-binding protein	X276_14700	-1	1	-1	0	0	1530.62	-1.9890	3.65E-83	-1	0.4218	1.61E-04	1	-0.6629	2.56E-10	-1	0.0240	8.71E-01	0	-0.2232	8.06E-02	0
	Glutamine ABC transporter permease	X276_14695	-1	1	-1	0	-1	1284.39	-1.9053	8.07E-178	-1	0.2757	2.21E-04	1	-0.3089	7.72E-06	-1	-0.0773	3.48E-01	0	-0.3302	4.38E-05	-1
	Glutamine ABC transporter ATP-binding protein	X276_14690	-1	0	0	0	0	1729.69	-1.7008	2.19E-43	-1	0.1269	4.19E-01	0	0.0303	8.33E-01	0	-0.3792	4.62E-03	0	-0.2450	1.04E-01	0
glnQ	Glutamine ABC transporter ATP-binding protein	X276_01895	-1	0	1	1	0	423.70	-0.5398	3.63E-05	-1	-0.2715	6.22E-02	0	0.7329	3.32E-09	1	0.4812	1.24E-04	1	-0.2612	6.79E-02	0
	Glutamine ABC transporter permease	X276_01890	-1	0	1	1	0	391.47	-0.3977	9.31E-04	-1	-0.3867	2.20E-03	0	0.9390	2.16E-17	1	0.4422	6.14E-05	1	-0.3310	6.82E-03	0
	Glycine transporters
	Proline/glycine betaine ABC transporter permease subunit	X276_12105	0	0	1	-1	0	3002.96	0.4181	4.06E-02	0	-0.0616	8.13E-01	0	0.9143	1.33E-06	1	-0.9525	9.38E-07	-1	0.3357	1.34E-01	0
	Proline/glycine betaine ABC transporter ATP-binding protein	X276_12100	0	0	0	-1	0	1733.66	0.4497	6.60E-02	0	-0.0764	8.04E-01	0	0.7292	1.36E-03	0	-0.9061	1.06E-04	-1	0.3447	2.03E-01	0
	Glycine/betaine ABC transporter permease	X276_08470	-1	0	1	0	0	205.97	-2.2717	9.50E-80	-1	0.3687	1.17E-02	0	0.7195	1.28E-10	1	0.2458	2.92E-02	0	-0.0353	8.33E-01	0
	Glycine/betaine ABC transporter ATP-binding protein	X276_08465	-1	0	1	1	1	538.35	-1.9061	3.84E-82	-1	0.1184	3.72E-01	0	0.5442	3.82E-08	1	0.8356	2.47E-19	1	0.3575	3.70E-04	1
	Glycine/betaine ABC transporter substrate-binding protein	X276_08460	-1	0	1	1	0	663.79	-1.8763	4.72E-59	-1	0.1287	3.97E-01	0	0.7736	1.65E-11	1	0.7691	7.10E-12	1	0.2230	8.65E-02	0
	Glycine/betaine ABC transporter permease	X276_08455	-1	0	1	1	1	384.01	-2.0272	8.01E-59	-1	0.3031	4.51E-02	0	0.7834	7.81E-11	1	0.8734	1.03E-14	1	0.5219	9.62E-06	1
	Lysine transporters
	Lysine permease	X276_16425	0	0	0	0	0	31.01	0.2879	3.42E-01	0	0.1913	5.33E-01	0	-0.1250	6.05E-01	0	0.5890	8.20E-03	0	-0.3757	1.88E-01	0
lysE	Lysine transporter LysE	X276_10285	0	0	1	0	-1	150.90	-0.5670	4.32E-03	0	0.3598	9.25E-02	0	1.5661	3.00E-23	1	0.4453	3.59E-03	0	-0.7332	6.63E-06	-1
lysE	Lysine transporter LysE	X276_09045	0	0	0	0	1	26.62	-0.5187	1.74E-01	0	1.0662	1.60E-03	0	0.2225	4.00E-01	0	-0.0518	8.76E-01	0	0.9023	8.13E-04	1
lysE	Lysine transporter LysE	X276_00080	0	0	-1	0	0	477.92	0.1880	1.13E-01	0	-0.2712	2.12E-02	0	-0.5560	2.00E-07	-1	-0.0832	5.33E-01	0	0.1287	3.74E-01	0
	Methionine transporters
	Methionine ABC transporter ATP-binding protein	X276_23605	-1	0	-1	1	0	4677.14	-1.2792	3.10E-12	-1	-0.4671	2.02E-02	0	-1.1588	1.94E-10	-1	0.7502	8.57E-05	1	-0.0561	8.36E-01	0
	Methionine ABC transporter permease	X276_23600	-1	0	-1	1	0	2143.50	-1.5313	6.92E-16	-1	-0.2907	1.92E-01	0	-1.1626	9.24E-10	-1	0.7395	2.20E-04	1	-0.1614	5.16E-01	0
metQ	MetQ/NlpA family ABC transporter substrate-binding protein	X276_23595	-1	0	-1	0	0	5317.40	-1.7932	2.44E-18	-1	0.0349	9.07E-01	0	-1.1104	6.85E-08	-1	0.1408	5.77E-01	0	-0.2800	2.69E-01	0
	Tryptophan transporter
	Tryptophan transporter	X276_23530	0	0	1	0	0	1578.62	0.2353	6.10E-01	0	0.4667	3.09E-01	0	2.3013	8.17E-10	1	-0.1082	8.29E-01	0	1.2189	3.00E-03	0
	Polar amino acids transporters
	Polar amino acid ABC transporter permease	X276_21590	1	-1	-1	0	0	208.58	2.8546	2.22E-108	1	-2.0986	5.69E-71	-1	-1.0932	1.67E-16	-1	0.0538	7.77E-01	0	-0.1610	4.53E-01	0
	Polar amino acid ABC transporter ATP-binding protein	X276_21585	1	-1	-1	0	0	337.84	2.9172	5.56E-190	1	-1.8532	6.05E-101	-1	-0.8158	1.52E-17	-1	-0.3217	5.00E-03	0	0.0600	7.27E-01	0
	Polar amino acid ABC transporter permease	X276_03835	-1	0	0	0	0	44.38	-0.9183	5.18E-04	-1	0.5385	6.15E-02	0	0.1861	4.51E-01	0	-0.0054	9.87E-01	0	0.0171	9.67E-01	0
	Polar amino acid ABC transporter substrate-binding protein	X276_03830	0	1	-1	0	0	26.92	-0.4584	2.39E-01	0	1.8803	1.78E-09	1	-0.9190	1.62E-04	-1	0.4823	8.36E-02	0	-0.2556	4.75E-01	0
	Polar amino acid ABC transporter ATP-binding protein	X276_03825	0	1	-1	0	0	10.24	-0.1989	7.76E-01	0	2.7703	2.22E-09	1	-1.6767	6.74E-08	-1	-0.2977	5.27E-01	0	-0.2713	6.93E-01	0
	Other amino acid transporters
	Amino acid transporter	X276_23295	0	0	0	1	0	41.19	-0.0817	8.22E-01	0	0.3219	3.20E-01	0	0.6791	1.59E-03	0	0.9176	3.10E-07	1	0.4454	2.22E-02	0
	Amino acid permease	X276_22785	1	1	1	-1	0	1797.22	0.9151	1.28E-26	1	0.6158	1.79E-13	1	0.3429	2.49E-05	1	-0.5232	2.13E-10	-1	0.1416	1.50E-01	0
	amino acid permease	X276_22780	1	-1	-1	0	0	586.82	0.6690	1.12E-04	1	-0.8121	2.70E-06	-1	-1.3315	2.19E-15	-1	-0.0390	8.71E-01	0	0.2047	3.55E-01	0
	Amino acid ABC transporter substrate-binding protein	X276_21595	1	-1	-1	-1	0	598.15	2.9145	1.19E-166	1	-2.3453	2.19E-116	-1	-1.1249	1.27E-24	-1	-0.6266	8.10E-07	-1	0.1318	4.56E-01	0
	Amino acid ABC transporter substrate-binding protein	X276_16490	-1	1	1	0	-1	117.65	-1.7015	2.36E-09	-1	1.5447	7.03E-08	1	2.4082	8.94E-39	1	0.2755	1.27E-01	0	-1.1852	6.91E-11	-1
	Amino acid ABC transporter substrate-binding protein	X276_11965	0	1	1	0	-1	50.05	-0.4890	2.45E-01	0	2.3629	1.47E-13	1	0.9333	5.09E-07	1	0.0510	8.24E-01	0	-0.7455	6.74E-04	-1
	Amino acid-binding protein	X276_09815	0	0	0	0	0	133.61	-0.1828	5.06E-01	0	0.5686	2.15E-02	0	0.6341	2.88E-03	0	0.2845	2.26E-01	0	-0.0986	7.35E-01	0
	Amino acid permease	X276_09765	1	0	0	0	-1	1246.90	1.0358	1.00E-22	1	-0.0946	4.69E-01	0	-0.2239	3.68E-02	0	0.0783	5.35E-01	0	-0.4340	1.38E-04	-1
	Amino acid ABC transporter substrate-binding protein	X276_07820	0	0	1	1	-1	63.21	0.1216	7.25E-01	0	-0.2108	5.49E-01	0	2.3892	3.77E-27	1	0.6908	1.05E-04	1	-1.7099	2.33E-16	-1
	Amino acid permease	X276_05705	0	0	1	0	-1	158.47	0.3874	1.46E-02	0	-0.2757	9.44E-02	0	0.9410	1.54E-12	1	-0.0038	9.84E-01	0	-0.7762	2.82E-07	-1
	Amino acid permease	X276_03815	-1	1	0	0	0	66.31	-0.7314	5.98E-04	-1	1.0405	2.54E-07	1	-0.2899	9.28E-02	0	0.2670	1.57E-01	0	0.2221	3.12E-01	0
	Amino acid permease	X276_03080	-1	1	1	1	-1	428.69	-2.1546	1.09E-41	-1	1.0894	2.04E-10	1	2.8911	1.22E-137	1	0.7686	1.49E-15	1	-1.4386	1.01E-44	-1
	Amino acid ABC transporter	X276_01800	1	0	-1	-1	1	2389.39	1.5286	4.07E-20	1	-0.3659	5.01E-02	0	-3.4219	4.97E-96	-1	-1.3597	2.25E-14	-1	0.6832	5.56E-04	1

## Sheet: C. Heatmap
S2 File. Other genes encoding putative amino acid transporters in C. beijerinckii NRRL B-598.
D. Heatmap
Gene	Putative physiological role	Locus tag	T1	T2	T3	T4	T5	T6
	Alanine, serine and glycine transporters
	Alanine, serine and glycine permease	X276_11970	-1.86678	0.64686	0.738728	-0.395003	0.363527	0.512664
	Alanine, serine and glycine permease	X276_06010	-0.784583	0.447645	1.74875	0.0593563	-0.593764	-0.877404
	Branched-chain amino acids (BCAA) transporters
brnQ	Branched-chain amino acid transport system carrier protein	X276_19270	-0.331409	0.0456543	0.0522493	1.85415	-0.551277	-1.06937
	Branched-chain amino acid ABC transporter substrate-binding protein	X276_18195	1.96636	-0.42553	-0.0125698	-0.174481	-0.624888	-0.728889
	Branched-chain amino acid ABC transporter ATP-binding protein	X276_12700	-1.02524	-1.30232	-0.0338742	0.295953	0.908231	1.15725
livG	Branched-chain amino acid ABC transporter ATP-binding protein	X276_12695	-1.12741	-1.39854	0.944942	0.49131	0.694854	0.394846
	Branched-chain amino acid ABC transporter permease	X276_12690	-1.21368	-1.23367	0.600803	0.0861597	1.08894	0.671452
	Branched-chain amino acid ABC transporter permease	X276_12685	-1.12287	-1.29232	1.07306	0.0117355	0.792631	0.537766
	Branched-chain amino acid ABC transporter substrate-binding protein	X276_12680	-0.557756	-0.675528	2.00768	-0.271448	-0.222811	-0.280135
	Branched-chain amino acid ABC transporter	X276_04970	0.887479	-0.43568	-0.901373	-0.104248	1.51098	-0.95716
azlC	Branched-chain amino acid transporter AzlC	X276_04965	0.777441	-1.1708	-1.3705	0.412314	0.853536	0.498011
	Arginine transporters
	Arginine ABC transporter ATP-binding protein	X276_08490	-0.564501	-0.604649	-0.620118	-0.513536	0.438653	1.86415
	Arginine ABC transporter permease	X276_08485	-0.61311	-0.741947	-0.534694	-0.494915	0.600955	1.78371
	Arginine ABC transporter substrate-binding domain-containing protein	X276_08480	-0.477384	-0.64692	-0.616437	-0.564762	0.446715	1.85879
	Arginine ABC transporter	X276_01885	-0.532262	-0.997543	-0.902097	0.993843	1.38465	0.0534129
	Glutamate transporters
gltP	Glutamate:proton symporter	X276_19030	0.567034	-1.10075	-1.34963	1.17685	0.426667	0.279821
yjeM	Glutamate/gamma-aminobutyrate family transporter YjeM	X276_17440	-0.688997	-0.881799	-0.695627	0.538968	1.72433	0.00312257
gltP	Glutamate:proton symporter	X276_10030	1.68674	0.758479	-0.450561	-0.774335	-0.482866	-0.737461
	Glutamine transporters
	Glutamine ABC transporter substrate-binding protein	X276_14705	0.208417	-0.643033	1.93471	-0.3425	-0.499279	-0.658316
	Glutamine ABC transporter substrate-binding protein	X276_14700	2.01236	-0.366833	-0.0952138	-0.4935	-0.479316	-0.577495
	Glutamine ABC transporter permease	X276_14695	2.02312	-0.379639	-0.192444	-0.399382	-0.444255	-0.607404
	Glutamine ABC transporter ATP-binding protein	X276_14690	2.01612	-0.358947	-0.261064	-0.236386	-0.509497	-0.650226
glnQ	Glutamine ABC transporter ATP-binding protein	X276_01895	0.218617	-0.918945	-1.34174	0.047278	1.39467	0.600126
	Glutamine ABC transporter permease	X276_01890	-0.0912017	-0.815937	-1.3554	0.274493	1.46162	0.526429
	Glycine transporters
	Proline/glycine betaine ABC transporter permease subunit	X276_12105	-0.959583	-0.280866	-0.393437	1.8956	-0.461001	0.199293
	Proline/glycine betaine ABC transporter ATP-binding protein	X276_12100	-1.00453	-0.0904651	-0.266105	1.86672	-0.639763	0.13415
	Glycine/betaine ABC transporter permease	X276_08470	1.81185	-1.01762	-0.796493	-0.175946	0.103306	0.0748994
	Glycine/betaine ABC transporter ATP-binding protein	X276_08465	1.15319	-1.05129	-0.983006	-0.575533	0.406996	1.04964
	Glycine/betaine ABC transporter substrate-binding protein	X276_08460	0.995323	-1.13212	-1.05678	-0.43793	0.605761	1.02574
	Glycine/betaine ABC transporter permease	X276_08455	0.603891	-1.09374	-0.967055	-0.467604	0.496771	1.42773
	Lysine transporters
	Lysine permease	X276_16425	-1.32324	-0.365633	0.0460661	-0.349694	1.70545	0.287054
lysE	Lysine transporter LysE	X276_10285	-0.692793	-0.989345	-0.819607	0.698737	1.51625	0.286758
lysE	Lysine transporter LysE	X276_09045	-0.721746	-1.07654	-0.173601	0.111256	0.0509261	1.80971
lysE	Lysine transporter LysE	X276_00080	0.746863	1.36961	0.50078	-0.843692	-1.01132	-0.762238
	Methionine transporters
	Methionine ABC transporter ATP-binding protein	X276_23605	1.95069	0.0988224	-0.260106	-0.778494	-0.491804	-0.519107
	Methionine ABC transporter permease	X276_23600	1.9836	-0.0406487	-0.235781	-0.719967	-0.458651	-0.528553
metQ	MetQ/NlpA family ABC transporter substrate-binding protein	X276_23595	1.98782	-0.13159	-0.110472	-0.583279	-0.541497	-0.620982
	Tryptophan transporter
	Tryptophan transporter	X276_23530	-0.802855	-0.774737	-0.704035	0.302764	0.211638	1.76723
	Polar amino acids transporters
	Polar amino acid ABC transporter permease	X276_21590	-0.408004	2.02219	-0.140647	-0.485329	-0.475547	-0.512661
	Polar amino acid ABC transporter ATP-binding protein	X276_21585	-0.494015	2.01365	-0.0803203	-0.428523	-0.515998	-0.494795
	Polar amino acid ABC transporter permease	X276_03835	1.10781	-1.82549	-0.303764	0.335799	0.331639	0.354008
	Polar amino acid ABC transporter substrate-binding protein	X276_03830	-0.799421	-1.2025	1.55938	-0.288048	0.623566	0.107029
	Polar amino acid ABC transporter ATP-binding protein	X276_03825	-0.558884	-0.613119	2.01057	-0.138211	-0.300202	-0.400153
	Other amino acid transporters
	Amino acid transporter	X276_23295	-0.760569	-0.809368	-0.648395	-0.224251	0.825915	1.61667
	Amino acid permease	X276_22785	-1.59447	-0.632905	0.45827	1.30202	0.087314	0.379772
	amino acid permease	X276_22780	0.469221	1.6613	0.279188	-0.825271	-0.845553	-0.738883
	Amino acid ABC transporter substrate-binding protein	X276_21595	-0.338091	2.02118	-0.163586	-0.454505	-0.539549	-0.525446
	Amino acid ABC transporter substrate-binding protein	X276_16490	-0.681229	-0.988096	-0.73855	0.973362	1.4376	-0.00308822
	Amino acid ABC transporter substrate-binding protein	X276_11965	-1.06602	-1.16092	-0.124127	1.05429	1.17189	0.124881
	Amino acid-binding protein	X276_09815	-0.960203	-1.13565	-0.525836	0.516336	1.17301	0.932335
	Amino acid permease	X276_09765	-1.52884	1.12043	0.794692	0.0940369	0.330601	-0.810924
	Amino acid ABC transporter substrate-binding protein	X276_07820	-0.712046	-0.699962	-0.737775	0.643765	1.73031	-0.224297
	Amino acid permease	X276_05705	-0.923246	-0.318533	-0.770008	1.2636	1.26198	-0.513787
	Amino acid permease	X276_03815	-0.283439	-1.69567	0.548194	-0.257445	0.488998	1.19936
	Amino acid permease	X276_03080	-0.562798	-0.907727	-0.799114	0.580572	1.69811	-0.00903911
	Amino acid ABC transporter	X276_01800	-0.0751193	1.48846	0.952562	-0.732136	-0.837402	-0.796367
