# Supplementary material for: Transcriptional analysis of amino acid, metal ion, vitamin and carbohydrate uptake in butanol-producing Clostridium beijerinckii NRRL B-598
Source: PLoS One. 2019 Nov 7;14(11):e0224560. doi: 10.1371/journal.pone.0224560 (PMC6837493; doi:10.1371/journal.pone.0224560)
Supplement: S3 File — A. RPKM values. B. Differential expression analysis. (XLSX) [file pone.0224560.s003.xlsx]

## Sheet: A. RPKM_values
Transcriptional analysis of amino acid, metal ion, vitamin and carbohydrate uptake in butanol-producing Clostridium beijerinckii NRRL B-598
Maryna Vasylkivska1*, Katerina Jureckova2, Barbora Branska1, Karel Sedlar2, Jan Kolek1, Ivo Provaznik2, Petra Patakova1
1 Department of Biotechnology, University of Chemistry and Technology Prague, Prague, Czech Republic
2 Department of Biomedical Engineering, Brno University of Technology, Brno,Czech Republic
* Corresponding author
E-mail: vasylkim@vscht.com
S3 File. Additional data on genes encoding putative metal ion and vitamin transporters from Fig 3.
A. RPKM value
			T1				T2				T3				T4				T5				T6
Gene	Putative physiological role	Locus tag	B1	C1	D1	E1	B2	C2	D2	E2	B3	C3	D3	E3	B4	C4	D4	E4	B5	C5	D5	E5	B6	C6	D6	E6
	Potassium transporters
kdpF	Potassium-transporting ATPase subunit F	X276_26900	12.17	10.99	6.79	35.73	68.74	104.70	76.24	123.26	48.63	44.76	27.21	38.87	8.21	7.06	11.82	5.69	13.38	10.65	13.83	18.18	31.17	26.94	21.40	21.79
kdpA	Potassium-transporting ATPase subunit A	X276_19380	6.54	8.91	5.70	9.38	42.43	58.54	48.91	64.07	25.52	26.38	26.55	28.35	6.46	4.29	7.08	4.27	8.87	10.30	10.00	8.75	15.85	16.90	13.66	14.57
kdpB	Potassium-transporting ATPase subunit B	X276_19375	6.58	6.39	7.60	5.83	26.06	28.94	25.97	30.02	20.24	23.48	19.70	22.19	6.79	5.63	6.56	6.22	10.75	10.43	10.78	8.66	12.71	19.61	12.66	14.72
kdpC	Potassium-transporting ATPase subunit C	X276_19370	11.09	9.43	10.18	8.22	24.88	29.10	19.81	22.67	15.72	18.71	17.63	19.69	14.09	12.40	14.60	14.52	15.33	16.33	14.30	13.28	16.90	18.09	17.30	18.81
kup	Probable potassium transport system protein Kup	X276_20285	86.96	57.95	90.47	61.50	45.83	56.17	48.67	52.92	64.50	58.83	62.22	55.38	89.46	89.83	93.19	87.99	74.74	75.49	73.83	74.40	73.23	69.45	71.95	65.02
kup	Probable potassium transport system protein Kup	X276_16690	19.10	18.94	18.22	19.05	39.75	37.84	38.48	37.20	40.49	42.70	38.42	44.99	43.63	48.19	43.73	45.64	35.52	31.30	33.73	33.28	37.90	35.88	43.52	38.15
kup	Probable potassium transport system protein Kup	X276_15625	3.66	1.12	3.15	1.68	2.28	2.56	2.37	2.27	3.88	3.64	3.46	2.91	10.79	8.31	12.65	8.87	11.50	12.04	10.01	10.29	7.34	8.11	6.23	5.77
	Sodium transporter
	Sodium:dicarboxylate symporter	X276_03860	382.83	321.41	378.11	331.79	365.64	405.99	353.04	391.49	323.02	302.73	296.74	296.21	473.85	468.96	466.95	440.61	828.61	884.76	790.97	862.02	1190.10	1139.45	1111.86	1051.96
	Magnesium transporters
	Magnesium transporter, CorA family protein	X276_26115	40.58	44.29	42.25	46.44	58.97	74.15	63.80	69.67	58.89	54.94	52.85	49.54	70.86	56.80	74.16	51.75	62.25	60.37	59.45	61.39	37.30	40.02	40.58	34.48
	Magnesium transporter	X276_17370	37.79	30.80	33.11	28.68	45.48	48.32	38.08	42.24	56.21	46.53	53.08	39.17	48.04	48.01	51.70	42.05	31.05	28.37	31.19	26.43	33.61	30.48	32.30	23.25
mgtE	Magnesium transporter MgtE	X276_09335	16.55	25.76	16.87	22.80	124.22	95.60	113.21	88.04	71.76	118.76	67.40	108.50	49.90	36.43	49.25	33.93	77.15	62.11	67.21	53.23	24.00	43.10	25.99	32.51
	Iron transporters
feoA	Ferrous iron transport protein A	X276_13995	580.45	644.14	715.68	765.42	756.30	782.43	884.27	854.62	622.80	702.33	839.39	786.42	400.25	464.02	460.69	547.23	507.71	421.44	566.44	469.85	479.54	413.11	548.97	442.55
feoB	Ferrous iron transport protein B	X276_13990	407.27	403.40	338.85	392.58	492.26	462.78	448.11	411.70	475.50	509.41	399.47	445.44	289.99	346.09	291.95	287.36	284.21	239.15	264.29	213.62	272.54	234.29	247.75	183.03
	FeoB-associated Cys-rich membrane protein	X276_13985	576.17	479.78	382.89	440.39	442.64	468.92	363.76	383.59	798.83	715.90	584.96	558.00	734.59	592.57	752.77	447.85	1777.35	1656.47	1413.17	1483.76	2410.29	2310.53	1891.62	1777.31
feoA	Ferrous iron transport protein A	X276_11140	59.83	69.92	78.96	80.79	77.89	105.92	93.60	112.83	109.27	95.76	138.54	108.70	233.58	127.00	265.95	121.11	763.72	835.07	857.11	897.06	1206.17	1574.82	1316.24	1717.90
feoB	Ferrous iron transport protein B	X276_11135	25.37	23.71	28.79	28.44	14.98	19.93	14.87	20.21	14.06	13.20	12.51	13.07	191.74	123.09	193.61	119.60	715.37	701.99	713.13	698.75	662.15	690.22	691.19	700.93
	FeoB-associated Cys-rich membrane protein	X276_27330	2881.83	2781.23	2615.21	3189.93	1514.62	1664.71	1409.84	1603.29	2063.76	2057.62	1688.84	2028.31	1013.21	2112.62	1102.30	1916.36	918.13	823.65	845.15	789.29	1356.45	1111.17	1317.61	966.87
feoB	Ferrous iron transport protein B	X276_04855	3716.25	3701.77	3600.26	3686.06	2672.22	2778.99	2602.43	2647.48	2569.63	2529.16	2359.99	2402.43	989.55	1921.47	919.59	1766.65	1028.38	740.40	913.12	679.71	1364.00	918.50	1237.46	827.51
feoA	Ferrous iron transport protein A	X276_04850	6754.90	5961.31	7209.41	5921.90	5381.91	5407.86	5537.77	5506.86	4248.93	3737.04	4663.44	3877.82	1532.00	2511.22	1416.23	2493.21	1896.71	1288.73	1901.00	1221.79	2470.67	1373.49	2264.40	1401.21
feoA	Ferrous iron transport protein A	X276_04845	5359.06	4511.82	5884.91	4524.57	3693.43	3799.02	3792.62	4077.73	3144.58	2463.39	3764.10	2610.02	1161.14	1702.26	1303.02	2033.37	1484.36	1003.08	1666.99	1122.74	1702.33	1002.53	1652.35	1024.86
	Zinc transporters
zupT	Zinc transporter ZupT	X276_11130	37.15	34.67	36.33	30.38	42.51	41.73	35.06	36.76	58.04	54.80	54.41	55.42	158.31	115.69	170.33	117.84	503.71	429.39	521.56	435.49	565.10	493.74	539.75	490.33
	Zinc ABC transporter ATP-binding protein	X276_03910	410.54	116.95	364.89	106.70	137.04	155.60	127.30	146.41	105.60	78.29	89.26	67.09	103.44	113.37	106.11	88.75	128.54	126.45	106.24	111.45	135.95	136.04	127.65	101.39
	Zinc ABC transporter permease	X276_03905	906.13	309.47	989.73	325.21	208.09	242.15	209.19	240.22	171.26	171.04	171.80	168.57	144.54	136.57	159.15	111.77	157.91	145.47	152.17	156.30	175.31	175.10	160.03	152.77
	Cobalt transporters
cbiO	Cobalt energy-coupling factor transporter ATP-binding protein CbiO	X276_07350	73.30	57.63	77.12	64.70	114.06	117.21	125.90	126.64	143.76	140.82	144.47	130.54	147.76	150.14	153.21	162.83	116.86	109.67	119.25	114.72	94.89	89.16	88.66	98.03
cbiQ	Cobalt energy-coupling factor transporter T component CbiQ	X276_07345	61.25	49.64	64.68	50.43	119.92	132.80	116.94	119.31	154.94	137.63	139.35	135.41	154.74	154.93	173.46	139.63	126.37	120.59	121.67	122.95	97.79	89.15	97.01	102.48
	Cobalamin transporters
btuF	Cobalamin ABC transporter substrate-binding protein	X276_07395	64.57	73.55	65.71	74.38	88.59	95.78	79.77	91.96	90.78	89.25	87.18	88.33	64.06	65.57	64.54	60.12	49.48	50.30	49.66	53.34	40.97	47.92	44.61	41.96
btuC	Cobalamin ABC transporter permease	X276_07390	55.86	56.92	54.37	58.53	71.52	80.56	77.72	77.27	64.12	72.21	59.99	72.16	47.81	59.78	48.93	54.56	44.78	49.46	44.22	44.79	50.26	53.75	54.47	51.11
btuD	Cobalamin ABC transporter ATP-binding protein	X276_07385	48.70	44.36	47.16	46.37	43.83	53.02	40.19	49.83	39.33	42.61	41.58	39.20	29.21	36.07	34.33	36.95	30.29	34.18	33.80	32.92	32.16	32.20	29.99	27.24
	Riboflavin transporters
	Riboflavin transporter	X276_24340	771.71	1792.72	763.53	1988.32	603.76	1041.48	666.01	1059.10	1542.97	2087.48	1579.10	2189.48	537.23	520.34	593.01	495.41	339.25	307.71	323.01	308.83	331.55	214.43	309.85	210.60
	Energy-coupling factor-type riboflavin transporter, S component	X276_22965	44.24	38.52	46.49	39.95	577.12	671.79	622.12	726.99	659.56	743.22	683.96	815.25	226.05	169.09	231.87	176.82	414.30	345.23	422.71	342.41	702.24	539.38	703.06	558.09
	Riboflavin transporter	X276_17310	100.78	113.92	127.33	121.26	1882.02	2718.41	2204.34	3082.09	2789.72	2803.61	3232.09	3260.18	867.49	386.03	996.57	465.25	654.13	792.78	743.54	879.27	948.17	1139.41	1029.54	1310.91
	Niacin transporter
niaX	Niacin transporter NiaX	X276_19695	6.68	9.85	9.27	8.35	4.48	6.19	3.31	4.59	992.40	925.70	1122.57	1049.45	776.19	725.23	877.17	828.20	386.14	461.84	415.16	503.01	315.68	306.58	355.33	340.89
	Thiamine transporters
thiT	Energy-coupled thiamine transporter ThiT	X276_26450	112.80	111.22	108.07	119.55	592.47	570.30	604.26	551.59	933.93	811.99	850.08	825.32	271.67	190.96	289.84	171.37	149.49	148.47	134.91	123.99	96.72	78.43	93.33	78.26
	Thiamine ABC transporter substrate-binding protein	X276_23770	102.49	120.20	96.58	121.94	121.76	122.79	109.95	120.16	103.11	102.45	92.61	95.36	97.31	81.33	100.21	78.44	76.64	69.15	74.99	71.41	67.49	63.06	61.60	54.62
	Thiamine ABC transporter permease	X276_21635	76.52	81.57	80.67	80.57	67.72	76.69	65.04	80.80	61.81	62.45	66.29	62.39	56.51	56.29	57.79	57.85	69.72	74.38	67.45	73.13	51.71	55.95	52.54	54.90
	Biotin transporter
bioY	BioY family biotin energy-coupling factor transporter	X276_17295	20.19	47.72	19.67	59.49	238.12	564.18	301.14	615.34	957.13	1076.52	1078.11	1230.15	557.37	750.33	640.82	777.30	426.36	428.92	467.34	454.56	466.93	405.01	496.98	436.55

## Sheet: B. Differential_exp._analysis
S3 File. Additional data on genes encoding putative metal ion and vitamin transporters from Fig 3.
B. Differential expression analysis
			T2 vs T1	T3 vs T2	T4 vs T3	T5 vs T4	T6 vs T5	baseMean	T2 vs T1			T3 vs T2			T4 vs T3			T5 vs T4			T6 vs T5
Gene	Putative physiological role	Locus tag	diff	diff	diff	diff	diff		log2FoldChange	padj	diff	log2FoldChange	padj	diff	log2FoldChange	padj	diff	log2FoldChange	padj	diff	log2FoldChange	padj	diff
	Potassium transporters
kdpF	Potassium-transporting ATPase subunit F	X276_26900	1	-1	-1	0	0	24.04	2.1843	5.10E-10	1	-1.3350	4.95E-05	-1	-2.5301	3.19E-10	-1	0.9558	5.39E-02	0	1.0111	3.32E-02	0
kdpA	Potassium-transporting ATPase subunit A	X276_19380	1	-1	-1	1	1	306.95	2.4827	4.51E-51	1	-1.1442	1.50E-12	-1	-2.4798	2.75E-48	-1	0.9183	8.44E-07	1	0.8754	2.32E-06	1
kdpB	Potassium-transporting ATPase subunit B	X276_19375	1	-1	-1	1	1	275.55	1.7639	2.68E-40	1	-0.5182	7.81E-05	-1	-1.9825	8.94E-51	-1	0.8450	4.71E-09	1	0.7395	3.15E-07	1
kdpC	Potassium-transporting ATPase subunit C	X276_19370	1	-1	-1	0	0	93.52	1.0064	6.84E-11	1	-0.6041	4.71E-05	-1	-0.5733	1.00E-04	-1	0.2511	1.44E-01	0	0.4401	1.40E-02	0
kup	Probable potassium transport system protein Kup	X276_20285	-1	0	1	0	0	1282.73	-0.8488	1.21E-17	-1	0.0954	4.46E-01	0	0.3636	2.48E-04	1	-0.1178	3.03E-01	0	0.0936	4.62E-01	0
kup	Probable potassium transport system protein Kup	X276_16690	1	0	0	0	1	645.61	0.7096	7.12E-13	1	-0.0231	8.65E-01	0	-0.1009	3.16E-01	0	-0.2806	5.54E-03	0	0.3995	1.36E-04	1
kup	Probable potassium transport system protein Kup	X276_15625	0	0	1	0	0	103.75	-0.3267	2.16E-01	0	0.4102	1.19E-01	0	1.3226	4.10E-11	1	0.2706	2.11E-01	0	-0.4876	3.07E-02	0
	Sodium transporter
	Sodium:dicarboxylate symporter	X276_03860	-1	-1	1	1	1	7354.57	-0.2104	3.42E-04	-1	-0.4600	8.28E-16	-1	0.3826	8.53E-12	1	1.0179	6.88E-78	1	0.6037	1.28E-27	1
	Magnesium transporters
	Magnesium transporter, CorA family protein	X276_26115	0	-1	0	0	-1	466.27	0.3062	2.32E-03	0	-0.4465	6.20E-06	-1	0.0087	9.39E-01	0	0.0962	3.88E-01	0	-0.4899	5.84E-06	-1
	Magnesium transporter	X276_17370	0	0	0	-1	0	321.85	0.1073	3.79E-01	0	0.0121	9.35E-01	0	-0.2620	1.10E-02	0	-0.5355	8.54E-07	-1	0.2205	1.04E-01	0
mgtE	Magnesium transporter MgtE	X276_09335	1	0	-1	0	-1	670.87	2.0385	1.02E-18	1	-0.3314	2.18E-01	0	-1.3563	2.84E-09	-1	0.7771	1.39E-03	0	-0.8592	6.31E-04	-1
	Iron transporters
feoA	Ferrous iron transport protein A	X276_13995	0	0	-1	0	0	1285.80	-0.0385	8.30E-01	0	-0.2953	6.33E-02	0	-0.8725	5.73E-10	-1	0.2185	1.78E-01	0	0.1268	4.93E-01	0
feoB	Ferrous iron transport protein B	X276_13990	0	0	-1	0	0	5860.49	-0.0807	5.99E-01	0	-0.1304	4.09E-01	0	-0.8098	1.33E-10	-1	-0.1293	3.91E-01	0	0.0893	5.98E-01	0
	FeoB-associated Cys-rich membrane protein	X276_13985	0	0	0	1	1	1661.47	-0.4942	1.98E-03	0	0.5327	1.01E-03	0	-0.3003	5.57E-02	0	1.4884	1.66E-23	1	0.5911	2.21E-04	1
feoA	Ferrous iron transport protein A	X276_11140	0	0	0	1	1	942.91	0.1170	6.37E-01	0	0.0610	8.28E-01	0	0.4991	1.37E-02	0	2.3339	9.88E-35	1	0.9872	6.45E-07	1
feoB	Ferrous iron transport protein B	X276_11135	-1	-1	1	1	0	4966.77	-0.9127	6.45E-12	-1	-0.5517	1.16E-04	-1	3.3388	2.06E-153	1	2.3384	1.42E-85	1	0.1455	3.33E-01	0
	FeoB-associated Cys-rich membrane protein	X276_27330	-1	0	0	-1	0	2631.37	-1.2059	1.73E-09	-1	0.1997	4.19E-01	0	-0.5534	6.27E-03	0	-0.7312	4.65E-04	-1	0.6778	1.80E-03	0
feoB	Ferrous iron transport protein B	X276_04855	-1	0	-1	0	0	42450.82	-0.7736	4.65E-04	-1	-0.2619	3.09E-01	0	-1.0136	1.99E-06	-1	-0.6067	7.78E-03	0	0.5550	2.04E-02	0
feoA	Ferrous iron transport protein A	X276_04850	0	0	-1	0	0	7777.73	-0.5539	1.45E-02	0	-0.5510	1.86E-02	0	-1.2513	3.92E-09	-1	-0.2009	4.31E-01	0	0.4354	8.01E-02	0
feoA	Ferrous iron transport protein A	X276_04845	-1	0	-1	0	0	5522.89	-0.7101	8.98E-04	-1	-0.5122	2.37E-02	0	-1.1455	2.29E-08	-1	-0.0951	7.16E-01	0	0.2123	4.17E-01	0
	Zinc transporters
zupT	Zinc transporter ZupT	X276_11130	0	0	1	1	0	1490.84	-0.1352	3.01E-01	0	0.3608	2.58E-03	0	1.1112	1.35E-27	1	1.9088	6.57E-88	1	0.3318	1.68E-03	0
	Zinc ABC transporter ATP-binding protein	X276_03910	-1	0	0	0	0	886.83	-1.1070	1.09E-04	-1	-0.8871	2.95E-03	0	0.0626	8.45E-01	0	0.3548	2.71E-01	0	0.2689	4.48E-01	0
	Zinc ABC transporter permease	X276_03905	-1	0	0	0	0	1985.08	-1.7825	1.31E-13	-1	-0.5413	4.42E-02	0	-0.5327	3.26E-02	0	0.3085	2.71E-01	0	0.3029	3.09E-01	0
	Cobalt transporters
cbiO	Cobalt energy-coupling factor transporter ATP-binding protein CbiO	X276_07350	1	0	0	0	0	841.82	0.5151	5.10E-10	1	0.0668	5.08E-01	0	-0.0855	3.06E-01	0	-0.2603	1.81E-03	0	-0.1253	2.16E-01	0
cbiQ	Cobalt energy-coupling factor transporter T component CbiQ	X276_07345	1	0	0	0	0	851.41	0.8065	3.83E-27	1	0.0675	4.50E-01	0	-0.0882	2.32E-01	0	-0.1837	1.55E-02	0	-0.1621	6.29E-02	0
	Cobalamin transporters
btuF	Cobalamin ABC transporter substrate-binding protein	X276_07395	0	0	-1	0	0	572.73	0.0428	6.80E-01	0	-0.1511	1.19E-01	0	-0.7064	2.71E-17	-1	-0.1705	8.28E-02	0	-0.0218	8.80E-01	0
btuC	Cobalamin ABC transporter permease	X276_07390	0	0	-1	0	0	555.21	0.1275	3.13E-01	0	-0.3347	4.75E-03	0	-0.5722	2.07E-07	-1	-0.0467	7.47E-01	0	0.3792	2.81E-03	0
btuD	Cobalamin ABC transporter ATP-binding protein	X276_07385	0	0	-1	0	0	272.81	-0.3059	6.48E-03	0	-0.3525	2.41E-03	0	-0.4835	9.15E-06	-1	0.1052	4.31E-01	0	0.0854	5.94E-01	0
	Riboflavin transporters
	Riboflavin transporter	X276_24340	-1	1	-1	0	0	4786.57	-0.9973	4.61E-04	-1	1.0059	5.25E-04	1	-2.0199	9.97E-14	-1	-0.5904	5.07E-02	0	-0.0782	8.47E-01	0
	Energy-coupling factor-type riboflavin transporter, S component	X276_22965	1	0	-1	1	1	2094.98	3.6301	7.49E-186	1	0.0216	9.01E-01	0	-2.0826	1.57E-69	-1	1.0827	4.80E-19	1	0.9015	2.33E-13	1
	Riboflavin transporter	X276_17310	1	0	-1	0	0	7439.35	4.0984	1.35E-85	1	0.1497	5.85E-01	0	-2.4003	1.32E-30	-1	0.3562	1.38E-01	0	0.7211	1.84E-03	0
	Niacin transporter
niaX	Niacin transporter NiaX	X276_19695	-1	1	-1	-1	0	1986.10	-1.1262	4.02E-07	-1	7.5905	0.00E+00	1	-0.5702	1.32E-07	-1	-0.7063	1.65E-10	-1	-0.2330	6.91E-02	0
	Thiamine transporters
thiT	Energy-coupled thiamine transporter ThiT	X276_26450	1	1	-1	-1	-1	2028.50	2.0448	5.67E-75	1	0.4140	4.50E-04	1	-2.1168	3.72E-83	-1	-0.5645	1.85E-06	-1	-0.4987	9.95E-05	-1
	Thiamine ABC transporter substrate-binding protein	X276_23770	0	-1	-1	0	0	1647.80	-0.2137	3.45E-02	0	-0.4145	2.52E-05	-1	-0.3646	1.31E-04	-1	-0.1313	2.33E-01	0	-0.0564	6.73E-01	0
	Thiamine ABC transporter permease	X276_21635	-1	-1	-1	1	0	1056.11	-0.4517	4.76E-09	-1	-0.3464	1.64E-05	-1	-0.3665	2.08E-06	-1	0.4734	1.55E-09	1	-0.2171	1.54E-02	0
	Biotin transporter
bioY	BioY family biotin energy-coupling factor transporter	X276_17295	1	1	0	0	0	2456.24	3.2067	1.90E-26	1	1.2046	1.30E-04	1	-0.8875	3.68E-03	0	-0.4728	1.66E-01	0	0.2108	5.98E-01	0
