# Supplementary material for: Transcriptional analysis of amino acid, metal ion, vitamin and carbohydrate uptake in butanol-producing Clostridium beijerinckii NRRL B-598
Source: PLoS One. 2019 Nov 7;14(11):e0224560. doi: 10.1371/journal.pone.0224560 (PMC6837493; doi:10.1371/journal.pone.0224560)
Supplement: S4 File — A. RPKM values. B. Differential expression analysis. C. Heatmap. (XLSX) [file pone.0224560.s004.xlsx]

## Sheet: A. RPKM_values
Transcriptional analysis of amino acid, metal ion, vitamin and carbohydrate uptake in butanol-producing Clostridium beijerinckii NRRL B-598
Maryna Vasylkivska1*, Katerina Jureckova2, Barbora Branska1, Karel Sedlar2, Jan Kolek1, Ivo Provaznik2, Petra Patakova1
1 Department of Biotechnology, University of Chemistry and Technology Prague, Prague, Czech Republic
2 Department of Biomedical Engineering, Brno University of Technology, Brno,Czech Republic
* Corresponding author
E-mail: vasylkim@vscht.com
S4 File. Other genes encoding putative metal ion and vitamin transporters in C. beijerinckii NRRL B-598.
A. RPKM value
			T1				T2				T3				T4				T5				T6
Gene	Putative physiological role	Locus tag	B1	C1	D1	E1	B2	C2	D2	E2	B3	C3	D3	E3	B4	C4	D4	E4	B5	C5	D5	E5	B6	C6	D6	E6
	Potassium transporters
	Trk family potassium uptake protein	X276_11215	7.57	8.88	8.39	8.13	8.91	8.95	8.06	10.27	13.80	11.43	12.67	14.80	17.16	13.13	20.35	13.40	21.23	20.99	21.65	20.17	15.96	13.87	14.53	16.07
	Trk family potassium uptake protein	X276_11210	12.95	13.72	12.13	12.34	19.51	19.32	12.74	17.38	21.43	26.96	15.41	26.36	33.71	25.57	30.00	19.42	36.51	35.93	33.71	37.04	34.99	32.37	37.41	27.55
	Sodium transporters
	Sodium:solute symporter family	X276_22340	18.50	24.90	19.01	26.03	21.96	24.19	21.85	25.47	28.37	30.03	24.82	31.27	25.02	21.63	24.87	24.64	16.64	19.59	16.81	19.59	22.98	19.73	19.55	20.46
	Sodium:proton antiporter	X276_19955	163.28	58.61	161.69	66.54	14.70	17.67	16.08	17.39	19.46	16.40	16.63	16.89	14.98	10.94	16.17	13.68	16.15	15.91	13.54	16.36	14.67	14.20	18.00	15.11
	Sodium:solute symporter family	X276_19775	7.30	3.83	6.26	3.62	2.66	1.98	3.12	2.37	8.57	9.50	9.91	11.02	31.84	18.37	32.61	20.90	12.84	8.94	10.66	12.09	5.42	5.43	6.53	5.39
nhaA	Sodium:proton antiporter NhaA	X276_19455	63.99	66.84	65.27	68.21	43.39	49.85	51.58	50.39	37.02	32.36	44.27	33.37	50.35	32.73	56.80	32.83	69.03	86.83	72.29	88.83	124.62	185.98	131.62	183.48
	Sodium:proton antiporter	X276_11865	3.57	2.51	3.84	2.41	2.28	3.10	3.66	2.85	8.01	5.60	6.49	4.55	34.60	24.22	35.83	21.55	37.65	41.39	39.49	35.07	23.39	23.22	20.66	19.49
	Sodium:proton antiporter	X276_12850	44.35	32.83	43.17	31.80	49.44	46.40	50.73	50.09	80.59	73.75	78.23	70.79	115.25	103.00	122.33	100.79	81.54	79.16	84.97	76.71	64.19	54.56	63.31	51.83
nhaA	Sodium:proton antiporter NhaA	X276_11705	38.04	36.45	36.68	38.21	46.59	47.70	48.84	50.47	33.25	28.15	31.99	29.95	34.81	27.11	37.90	27.09	38.63	49.13	38.77	44.06	47.40	76.94	49.41	73.10
nhaA	Sodium:proton antiporter NhaA	X276_11205	6.88	5.70	7.24	5.13	6.04	5.68	5.44	6.36	7.45	5.99	6.95	6.89	26.18	14.30	28.10	14.82	27.49	29.32	31.39	29.21	19.81	15.12	18.32	14.95
	Calcium transporters
	Calcium-translocating P-type ATPase, PMCA-type	X276_21665	15.28	14.22	14.41	15.65	7.29	6.74	6.98	6.94	13.83	9.64	11.38	10.17	83.59	74.91	87.16	68.81	148.21	162.19	140.16	155.28	61.71	62.86	57.37	61.96
	Calcium:cation antiporter	X276_17365	27.95	23.53	31.47	29.02	48.33	39.97	45.09	43.59	56.19	45.45	55.65	49.66	93.21	89.58	107.62	91.00	62.65	61.28	68.12	65.69	60.87	53.63	60.76	53.28
	Calcium-translocating P-type ATPase, PMCA-type	X276_03300	50.17	49.26	52.12	54.81	55.11	67.32	53.04	65.06	68.73	63.38	70.39	62.76	57.37	51.87	61.16	52.24	35.47	39.36	39.10	42.50	35.92	36.05	33.29	35.79
	Iron transporters
	Iron ABC transporter substrate-binding protein	X276_16835	1.86	2.54	3.02	2.94	2.67	2.00	1.76	2.29	6.35	4.14	9.75	6.05	14.56	12.36	14.11	12.13	12.15	11.35	12.59	12.46	9.47	6.60	6.90	7.11
	Ferrichrome ABC transporter substrate-binding protein	X276_16140	11.08	16.25	9.74	16.89	12.76	13.12	9.76	11.00	20.55	12.25	18.14	16.08	23.05	25.18	27.86	32.91	24.48	19.33	23.73	21.54	18.52	14.83	19.65	14.35
	Iron ABC transporter permease	X276_16135	5.09	5.59	4.18	6.84	4.17	4.72	4.76	4.32	7.21	5.92	4.91	4.45	13.17	16.79	11.88	15.24	13.78	11.59	12.20	9.14	13.50	13.67	15.37	9.08
	Iron ABC transporter permease	X276_16130	2.80	3.12	2.31	2.87	2.66	2.85	1.94	2.62	3.57	2.75	3.19	2.64	5.56	9.61	5.01	9.13	5.93	4.11	5.08	5.40	5.63	3.95	3.95	5.16
	Iron ABC transporter ATP-binding protein	X276_16125	2.07	4.56	2.16	1.48	3.13	4.34	3.65	3.71	4.25	3.37	4.92	2.67	5.83	8.69	5.53	9.91	7.60	8.45	6.34	5.93	7.11	8.58	9.91	5.02
fetB	Iron export ABC transporter permease subunit FetB	X276_13490	9.92	7.28	9.69	6.30	13.35	13.28	11.33	15.32	12.46	13.81	16.01	11.01	18.25	23.70	16.87	18.91	17.23	18.13	16.86	13.38	20.00	15.01	16.21	14.00
	Iron ATP-binding cassette domain-containing protein	X276_13485	10.42	5.28	9.34	6.29	13.65	14.77	11.01	12.46	12.71	13.84	13.73	13.63	14.42	16.94	16.26	16.74	12.67	13.23	14.65	13.32	21.30	15.01	18.68	12.97
	Iron dicitrate ABC transporter ATP-binding protein	X276_07100	74.58	51.55	74.74	54.32	9.97	10.19	10.75	9.35	41.43	41.80	51.54	43.94	64.31	168.48	68.86	178.40	54.33	24.56	54.11	23.21	123.46	60.97	124.47	56.49
	Iron ABC transporter	X276_07095	80.11	49.85	90.09	46.98	17.71	14.12	18.55	13.80	62.65	53.29	60.64	59.21	63.48	151.92	68.13	145.30	65.91	32.49	72.39	27.34	123.64	59.88	131.07	58.27
	Iron ABC transporter	X276_07090	119.36	100.54	136.82	98.61	77.62	53.66	87.65	56.08	105.75	95.77	117.96	103.85	90.44	213.52	99.04	223.96	104.70	45.66	109.84	48.55	173.66	95.62	178.38	92.52
	Iron ABC transporter permease	X276_07085	143.22	147.81	172.46	155.06	142.54	97.00	149.96	100.26	115.91	109.31	149.75	121.63	85.44	191.62	96.56	220.03	114.01	59.90	128.38	64.51	173.23	96.44	193.36	110.55
	Manganese transporters
	Manganese transporter	X276_19125	115.34	108.34	104.22	116.73	84.40	76.45	81.85	75.79	101.22	90.11	92.87	90.93	146.71	99.32	158.17	94.84	121.10	95.95	115.67	98.50	97.57	91.38	98.17	77.69
	Manganese transporter	X276_09330	19.61	18.84	20.94	18.22	64.14	45.86	58.63	43.41	54.97	86.23	60.51	86.43	47.95	46.77	53.95	41.81	73.54	55.17	69.05	53.69	31.69	40.69	27.66	37.21
mntH	Manganese transporter MntH	X276_05495	49.77	56.48	56.19	59.45	50.40	64.54	57.10	58.09	63.55	62.45	64.10	66.04	188.51	98.45	203.88	100.94	952.15	895.98	949.18	927.96	1638.36	1658.38	1667.56	1612.52
	Cobalt transporters
	Cobalt transporter ATP-binding subunit	X276_25750	91.42	81.17	101.24	83.22	101.93	103.19	108.24	108.98	113.05	120.75	138.84	140.30	134.50	151.07	144.77	179.42	118.09	105.11	127.28	111.79	125.19	116.02	129.33	128.99
	Cobalt transporter ATP-binding subunit	X276_25745	79.13	76.61	84.90	79.59	91.24	90.47	83.48	91.07	96.44	104.63	101.73	117.76	110.58	135.07	107.49	143.20	98.46	92.79	99.31	90.40	108.11	88.74	109.73	89.11
ecfT	Cobalt energy-coupling factor transporter transmembrane protein EcfT	X276_25740	64.92	59.74	61.48	66.57	64.88	73.64	78.41	89.27	72.05	80.71	70.49	82.07	71.11	100.55	73.92	97.16	65.75	66.33	67.62	59.23	67.99	62.50	69.74	66.46
	Cobalt ABC transporter permease	X276_09245	345.76	268.47	324.78	283.23	69.99	58.83	65.67	64.29	52.14	43.20	53.37	47.09	113.42	120.61	134.84	120.64	12.79	11.87	10.98	12.54	7.28	9.18	9.22	8.27
	Cobalt ABC transporter	X276_07440	368.66	331.45	314.15	343.75	368.03	430.04	317.77	397.87	537.11	494.01	454.13	412.46	653.06	501.43	619.83	418.85	324.82	350.20	302.61	317.09	282.42	293.36	259.90	231.35
	Cobalt permease	X276_07435	198.55	191.40	203.54	197.57	251.73	274.71	254.79	305.23	312.38	308.28	372.21	308.15	271.31	293.77	304.89	302.46	209.52	232.69	241.42	250.91	194.91	215.02	219.61	214.69
cbiM	Cobalt transporter CbiM	X276_07430	1054.68	1000.37	1164.34	1113.81	1426.10	1512.45	1505.41	1594.43	1735.51	1761.87	1817.41	1905.81	1759.71	1690.67	1943.66	1753.51	1383.43	1495.42	1456.12	1564.56	1114.49	1204.10	1178.36	1284.89
cbiN	Cobalt transport protein CbiN	X276_07360	176.66	167.91	178.35	175.65	190.75	219.12	195.92	243.10	232.88	279.95	242.81	273.60	284.75	337.65	284.55	353.80	228.87	262.42	223.25	246.19	165.31	157.19	159.19	189.57
cbiM	Cobalt transport protein CbiM	X276_07355	106.42	97.96	126.20	113.55	128.67	142.38	160.16	163.53	157.70	156.01	195.62	195.70	181.01	201.94	205.43	242.01	142.62	141.73	164.70	156.90	103.83	108.05	104.66	120.52
	Molybdenum transporters
	Molybdenum ABC domain-containing protein	X276_16985	17.54	13.48	16.07	13.97	24.58	19.23	24.83	14.99	14.65	12.06	11.83	12.21	36.11	37.55	36.72	33.00	30.18	26.81	25.39	23.73	32.21	31.40	28.99	24.47
	Molybdenum ABC transporter permease subunit	X276_16980	13.25	10.80	15.45	14.20	16.60	16.15	23.49	14.58	8.22	8.18	8.58	9.53	17.75	30.94	22.08	20.16	18.95	18.13	19.59	16.38	22.72	22.16	25.57	14.82
	Thiamine transporters
thiW	Thiazole (moiety of thiamin) energy-coupling factor transporter S component ThiW	X276_03220	29.08	33.20	25.17	39.90	257.52	260.80	265.09	258.43	564.47	516.31	553.53	491.18	74.01	56.40	70.62	60.36	42.89	38.03	41.33	35.04	26.43	27.15	32.88	34.04
	Pantothenic acid transporter
panT	Pantothenic acid transporter PanT	X276_23560	204.31	288.16	213.26	311.05	183.02	209.28	203.83	224.39	183.90	201.92	184.46	209.98	154.20	183.63	177.06	187.71	249.66	240.93	242.21	259.25	231.09	205.18	225.58	215.13
	Biotin transporter
bioY	BioY family biotin energy-coupling factor transporter	X276_21950	90.11	80.40	104.86	91.47	1880.84	2412.94	2002.88	2512.91	2305.17	2036.68	2426.59	2123.04	499.48	316.06	607.69	326.38	678.81	634.57	748.49	661.49	1087.71	877.02	1104.19	843.77
	Ascorbate transporters
ulaIIC	Ascorbate PTS enzyme EII C subunit	X276_12835	12.31	11.16	11.43	11.65	2.94	3.00	3.24	4.84	5.63	4.26	4.42	3.83	103.11	70.27	102.62	59.12	35.26	31.06	35.02	29.13	8.04	9.36	11.53	9.97
ulaIIB	Ascorbate PTS enzyme EII B subunit	X276_12830	12.83	8.95	19.61	12.00	2.74	4.78	3.00	7.18	7.07	5.35	10.00	9.21	193.48	90.11	203.93	98.84	40.70	33.89	57.13	52.37	11.79	14.48	12.36	14.73
ulaIIA	Ascorbate PTS enzyme EII A subunit	X276_12825	13.67	7.57	7.95	8.16	4.67	2.47	3.44	3.61	6.76	5.46	6.27	4.98	182.08	88.02	181.92	90.61	45.02	33.58	48.88	38.48	6.11	8.92	8.17	5.41
ulaIIC	Ascorbate PTS enzyme EII C subunit	X276_09315	0.66	0.31	0.85	0.26	0.59	0.44	1.20	0.48	0.99	0.55	0.44	0.42	2.15	1.51	2.82	1.54	1.51	0.92	2.11	1.43	1.87	1.71	1.22	1.00

## Sheet: B. Differential_exp._analysis
S4 File. Other genes encoding putative metal ion and vitamin transporters in C. beijerinckii NRRL B-598.
B. Differential expression analysis
			T2 vs T1	T3 vs T2	T4 vs T3	T5 vs T4	T6 vs T5	baseMean	T2 vs T1			T3 vs T2			T4 vs T3			T5 vs T4			T6 vs T5
Gene	Putative physiological role	Locus tag	diff	diff	diff	diff	diff		log2FoldChange	padj	diff	log2FoldChange	padj	diff	log2FoldChange	padj	diff	log2FoldChange	padj	diff	log2FoldChange	padj	diff
	Potassium transporters
	Trk family potassium uptake protein	X276_11215	0	0	0	1	0	164.54	-0.1761	2.72E-01	0	0.3882	8.38E-03	0	0.0744	5.89E-01	0	0.5402	1.24E-05	1	-0.2905	4.79E-02	0
	Trk family potassium uptake protein	X276_11210	0	0	0	0	0	150.73	0.1318	5.59E-01	0	0.2330	2.86E-01	0	0.0430	8.29E-01	0	0.5514	2.20E-03	0	0.0728	7.67E-01	0
	Sodium transporters
	Sodium:solute symporter family	X276_22340	0	0	-1	0	0	310.04	-0.2397	1.13E-01	0	0.1512	3.68E-01	0	-0.4748	4.81E-04	-1	-0.2529	1.01E-01	0	0.3801	1.86E-02	0
	Sodium:proton antiporter	X276_19955	-1	0	0	0	0	407.58	-3.0673	1.06E-40	-1	-0.0692	8.35E-01	0	-0.5355	2.92E-02	0	0.3119	2.60E-01	0	0.1848	5.63E-01	0
	Sodium:solute symporter family	X276_19775	-1	1	1	-1	-1	147.29	-1.3828	8.43E-09	-1	1.8193	7.00E-15	1	1.1842	2.35E-09	1	-1.0552	2.33E-07	-1	-0.7871	8.64E-04	-1
nhaA	Sodium:proton antiporter NhaA	X276_19455	-1	0	0	1	1	802.48	-0.7540	6.04E-06	-1	-0.5596	1.45E-03	0	0.0094	9.62E-01	0	1.0398	2.70E-10	1	1.1734	7.73E-13	1
	Sodium:proton antiporter	X276_11865	0	1	1	1	-1	286.99	-0.3801	7.93E-02	0	0.9395	1.40E-06	1	2.0002	5.98E-38	1	0.5647	2.21E-04	1	-0.6355	7.04E-05	-1
	Sodium:proton antiporter	X276_12850	0	1	1	-1	0	1223.70	0.0592	5.61E-01	0	0.4805	1.45E-08	1	0.3203	7.31E-05	1	-0.2961	4.44E-04	-1	-0.2760	2.49E-03	0
nhaA	Sodium:proton antiporter NhaA	X276_11705	0	-1	0	1	1	474.73	0.0585	7.38E-01	0	-0.7976	5.69E-08	-1	-0.1787	2.45E-01	0	0.5836	8.83E-05	1	0.7237	1.22E-06	1
nhaA	Sodium:proton antiporter NhaA	X276_11205	0	0	1	1	0	149.67	-0.3966	6.39E-02	0	0.0657	8.08E-01	0	1.3982	1.44E-15	1	0.6474	1.29E-04	1	-0.5919	1.28E-03	0
	Calcium transporters
	Calcium-translocating P-type ATPase, PMCA-type	X276_21665	-1	1	1	1	-1	1197.94	-1.4061	1.22E-44	-1	0.5494	3.70E-07	1	2.5745	1.81E-202	1	1.1038	5.53E-49	1	-1.1246	1.87E-47	-1
	Calcium:cation antiporter	X276_17365	1	0	1	-1	0	520.05	0.3526	1.82E-04	1	0.0801	4.63E-01	0	0.6639	1.49E-16	1	-0.4112	7.25E-07	-1	0.0165	9.01E-01	0
	Calcium-translocating P-type ATPase, PMCA-type	X276_03300	0	0	-1	-1	0	1297.60	-0.0913	2.90E-01	0	-0.0074	9.47E-01	0	-0.4722	2.05E-10	-1	-0.3567	6.65E-06	-1	0.0424	7.01E-01	0
	Iron transporters
	Iron ABC transporter substrate-binding protein	X276_16835	0	1	1	0	0	60.56	-0.5330	6.57E-02	0	1.4199	1.14E-08	1	0.8232	3.94E-06	1	0.0189	9.37E-01	0	-0.4929	2.23E-02	0
	Ferrichrome ABC transporter substrate-binding protein	X276_16140	0	0	0	0	0	152.60	-0.5261	1.35E-02	0	0.3635	1.13E-01	0	0.4897	1.15E-02	0	-0.1385	5.44E-01	0	-0.2149	3.86E-01	0
	Iron ABC transporter permease	X276_16135	0	0	1	0	0	79.51	-0.5986	1.14E-02	0	0.2113	4.52E-01	0	1.0888	3.00E-08	1	-0.1123	6.24E-01	0	0.3172	1.73E-01	0
	Iron ABC transporter permease	X276_16130	0	0	1	0	0	37.63	-0.4448	1.70E-01	0	0.1060	7.91E-01	0	1.0318	6.34E-05	1	-0.3443	2.20E-01	0	0.0459	9.12E-01	0
	Iron ABC transporter ATP-binding protein	X276_16125	0	0	0	0	0	37.52	0.1976	6.14E-01	0	-0.1124	7.95E-01	0	0.7481	1.22E-02	0	0.0926	8.01E-01	0	0.2928	4.25E-01	0
fetB	Iron export ABC transporter permease subunit FetB	X276_13490	0	0	0	0	0	100.68	0.3762	5.30E-02	0	-0.1528	4.83E-01	0	0.3204	5.96E-02	0	-0.0678	7.45E-01	0	0.1777	4.18E-01	0
	Iron ATP-binding cassette domain-containing protein	X276_13485	0	0	0	0	0	76.78	0.4323	3.04E-02	0	-0.1117	6.28E-01	0	0.0291	8.81E-01	0	-0.0968	6.47E-01	0	0.5410	6.37E-03	0
	Iron dicitrate ABC transporter ATP-binding protein	X276_07100	-1	1	0	-1	1	447.55	-2.9709	1.79E-14	-1	2.0046	5.28E-07	1	1.2390	1.24E-03	0	-1.4968	1.52E-04	-1	1.4061	5.88E-04	1
	Iron ABC transporter	X276_07095	-1	1	0	0	0	609.80	-2.3525	1.24E-09	-1	1.7257	1.50E-05	1	0.6722	9.00E-02	0	-0.9886	1.57E-02	0	1.0940	9.51E-03	0
	Iron ABC transporter	X276_07090	0	0	0	0	0	1001.64	-1.0327	2.23E-03	0	0.4715	2.14E-01	0	0.3777	2.73E-01	0	-0.8978	9.36E-03	0	0.9899	5.34E-03	0
	Iron ABC transporter permease	X276_07085	0	0	0	0	0	1250.91	-0.6470	4.74E-02	0	-0.1316	7.48E-01	0	0.0691	8.43E-01	0	-0.5703	9.00E-02	0	0.8303	1.40E-02	0
	Manganese transporters
	Manganese transporter	X276_19125	-1	0	0	0	0	1154.34	-0.7960	4.00E-11	-1	0.0899	5.60E-01	0	0.1823	1.46E-01	0	-0.0454	7.68E-01	0	-0.0554	7.41E-01	0
	Manganese transporter	X276_09330	1	0	-1	0	-1	530.87	1.1407	9.89E-10	1	0.3080	1.40E-01	0	-0.8338	3.88E-06	-1	0.5599	3.55E-03	0	-0.6841	5.77E-04	-1
mntH	Manganese transporter MntH	X276_05495	0	0	1	1	1	5637.92	-0.2640	1.35E-01	0	0.0111	9.61E-01	0	0.9681	6.42E-10	1	2.8275	2.67E-77	1	1.0085	2.14E-10	1
	Cobalt transporters
	Cobalt transporter ATP-binding subunit	X276_25750	0	0	0	0	0	916.52	-0.0686	6.32E-01	0	0.1360	3.44E-01	0	0.0343	7.97E-01	0	-0.2505	5.03E-02	0	0.3001	2.47E-02	0
	Cobalt transporter ATP-binding subunit	X276_25745	0	0	0	0	0	777.94	-0.1583	2.59E-01	0	0.0964	5.42E-01	0	0.0223	8.74E-01	0	-0.2328	8.68E-02	0	0.2412	9.83E-02	0
ecfT	Cobalt energy-coupling factor transporter transmembrane protein EcfT	X276_25740	0	0	0	0	0	531.62	-0.0400	8.22E-01	0	-0.1432	4.10E-01	0	-0.0506	7.49E-01	0	-0.2545	1.02E-01	0	0.2293	1.81E-01	0
	Cobalt ABC transporter permease	X276_09245	-1	-1	1	-1	0	371.11	-2.5555	4.61E-157	-1	-0.5484	1.65E-06	-1	1.1037	1.28E-27	1	-3.1743	6.91E-112	-1	-0.3442	1.88E-01	0
	Cobalt ABC transporter	X276_07440	0	0	0	-1	0	2549.57	-0.1587	1.96E-01	0	0.1800	1.54E-01	0	-0.0176	8.89E-01	0	-0.5971	8.61E-08	-1	-0.0924	5.18E-01	0
	Cobalt permease	X276_07435	0	0	-1	0	0	1837.01	0.1435	1.28E-01	0	0.1127	2.67E-01	0	-0.3659	1.52E-05	-1	-0.1757	6.11E-02	0	0.0431	7.21E-01	0
cbiM	Cobalt transporter CbiM	X276_07430	0	0	0	0	0	13153.11	0.1655	4.15E-02	0	0.1156	1.89E-01	0	-0.2378	1.85E-03	0	-0.1214	1.54E-01	0	-0.1130	2.16E-01	0
cbiN	Cobalt transport protein CbiN	X276_07360	0	0	0	0	0	650.32	-0.0332	8.40E-01	0	0.1379	3.80E-01	0	0.0736	5.98E-01	0	-0.2431	8.16E-02	0	-0.3280	2.61E-02	0
cbiM	Cobalt transport protein CbiM	X276_07355	0	0	0	0	0	1017.02	0.1085	4.78E-01	0	0.1018	5.36E-01	0	0.0214	8.85E-01	0	-0.3057	2.81E-02	0	-0.2818	6.26E-02	0
	Molybdenum transporters
	Molybdenum ABC domain-containing protein	X276_16985	0	-1	1	0	0	218.97	0.1367	4.04E-01	0	-0.8578	5.76E-09	-1	1.2717	8.76E-21	1	-0.2688	6.27E-02	0	0.3241	3.77E-02	0
	Molybdenum ABC transporter permease subunit	X276_16980	0	-1	1	0	0	104.43	0.0866	7.18E-01	0	-1.1830	2.01E-08	-1	1.1760	3.67E-09	1	-0.1511	5.09E-01	0	0.4130	6.90E-02	0
	Thiamine transporters
thiW	Thiazole (moiety of thiamin) energy-coupling factor transporter S component ThiW	X276_03220	1	1	-1	-1	0	770.30	2.7124	2.87E-135	1	0.8814	7.71E-19	1	-3.2382	3.08E-225	-1	-0.5712	2.04E-06	-1	-0.2191	1.70E-01	0
	Pantothenic acid transporter
panT	Pantothenic acid transporter PanT	X276_23560	-1	0	0	1	0	1206.37	-0.6332	1.18E-05	-1	-0.2128	1.99E-01	0	-0.3724	1.00E-02	0	0.6492	8.42E-06	1	0.0102	9.66E-01	0
	Biotin transporter
bioY	BioY family biotin energy-coupling factor transporter	X276_21950	1	0	-1	1	1	5431.64	4.2738	1.32E-196	1	-0.1327	4.61E-01	0	-2.5781	6.84E-75	-1	0.8083	4.66E-08	1	0.7088	2.98E-06	1
	Ascorbate transporters
ulaIIC	Ascorbate PTS enzyme EII C subunit	X276_12835	-1	0	1	-1	-1	269.23	-2.0595	2.83E-26	-1	0.2614	3.04E-01	0	3.9559	1.72E-119	1	-1.1946	3.56E-15	-1	-1.5720	8.06E-20	-1
ulaIIB	Ascorbate PTS enzyme EII B subunit	X276_12830	-1	0	1	-1	-1	87.83	-1.8735	2.70E-07	-1	0.6690	1.19E-01	0	3.9788	2.67E-42	1	-1.5056	1.72E-08	-1	-1.5940	4.23E-07	-1
ulaIIA	Ascorbate PTS enzyme EII A subunit	X276_12825	-1	0	1	-1	-1	119.86	-1.7235	1.28E-07	-1	0.5790	1.35E-01	0	4.2986	1.09E-60	1	-1.5397	4.74E-11	-1	-2.3356	4.37E-16	-1
ulaIIC	Ascorbate PTS enzyme EII C subunit	X276_09315	0	0	1	0	0	12.04	0.0484	9.39E-01	0	-0.2027	7.51E-01	0	1.4754	2.60E-04	1	-0.2939	4.89E-01	0	0.1621	7.69E-01	0

## Sheet: C. Heatmap
S4 File. Other genes encoding putative metal ion and vitamin transporters in C. beijerinckii NRRL B-598.
D. Heatmap
Gene	Putative physiological role	Locus tag	T1	T2	T3	T4	T5	T6
	Potassium transporters
	Trk family potassium uptake protein	X276_11215	-0.755825	-1.12783	-0.257225	-0.133002	1.6307	0.643183
	Trk family potassium uptake protein	X276_11210	-1.01508	-0.819265	-0.347117	-0.295014	1.12769	1.34879
	Sodium transporters
	Sodium:solute symporter family	X276_22340	1.25154	0.307207	0.891719	-0.723437	-1.37802	-0.349004
	Sodium:proton antiporter	X276_19955	2.03959	-0.365908	-0.381269	-0.477941	-0.425792	-0.388685
	Sodium:solute symporter family	X276_19775	-0.394662	-1.0511	0.0027674	1.85213	0.13111	-0.540239
nhaA	Sodium:proton antiporter NhaA	X276_19455	0.266476	-0.464645	-0.807701	-0.806823	-0.0335532	1.84625
	Sodium:proton antiporter	X276_11865	-0.882646	-0.950145	-0.744292	0.597489	1.46298	0.516617
	Sodium:proton antiporter	X276_12850	-1.08963	-0.943425	0.385094	1.55516	0.465656	-0.372852
nhaA	Sodium:proton antiporter NhaA	X276_11705	0.407506	0.549515	-0.94526	-1.18802	-0.288024	1.46428
nhaA	Sodium:proton antiporter NhaA	X276_11205	-0.676534	-0.914551	-0.878904	0.385711	1.59556	0.488717
	Calcium transporters
	Calcium-translocating P-type ATPase, PMCA-type	X276_21665	-0.622029	-0.865542	-0.799406	0.273764	1.75607	0.257138
	Calcium:cation antiporter	X276_17365	-1.28295	-0.568283	-0.393374	1.64122	0.28267	0.320719
	Calcium-translocating P-type ATPase, PMCA-type	X276_03300	1.08459	0.785451	0.772848	-0.449796	-1.13042	-1.06267
	Iron transporters
	Iron ABC transporter substrate-binding protein	X276_16835	-0.957144	-1.26458	-0.194806	1.06658	1.12105	0.228898
	Ferrichrome ABC transporter substrate-binding protein	X276_16140	0.0379148	-1.53821	-0.518827	1.3493	0.733876	-0.0640467
	Iron ABC transporter permease	X276_16135	-0.471154	-1.14831	-0.970534	0.821564	0.510858	1.25758
	Iron ABC transporter permease	X276_16130	-0.357818	-1.12134	-0.955189	1.50384	0.403137	0.527365
	Iron ABC transporter ATP-binding protein	X276_16125	-0.987718	-0.719296	-0.883027	0.519369	0.639291	1.43138
fetB	Iron export ABC transporter permease subunit FetB	X276_13490	-1.53462	-0.0953586	-0.688605	0.79144	0.333931	1.19322
	Iron ATP-binding cassette domain-containing protein	X276_13485	-1.29537	0.155579	-0.166017	-0.0295962	-0.422644	1.75805
	Iron dicitrate ABC transporter ATP-binding protein	X276_07100	0.602011	-1.38085	-0.507112	1.0783	-0.699095	0.906756
	Iron ABC transporter	X276_07095	0.694682	-1.54835	-0.288395	0.786424	-0.645335	1.00097
	Iron ABC transporter	X276_07090	1.11492	-1.10274	-0.283762	0.599897	-1.17575	0.847435
	Iron ABC transporter permease	X276_07085	1.724	-0.123624	-0.409061	-0.260101	-1.28536	0.354145
	Manganese transporters
	Manganese transporter	X276_19125	1.96196	-0.815994	-0.57583	-0.0461859	-0.178683	-0.345271
	Manganese transporter	X276_09330	-1.3216	0.542886	1.35747	-0.50157	0.617677	-0.694863
mntH	Manganese transporter MntH	X276_05495	-0.599195	-0.617283	-0.6165	-0.530562	0.547265	1.81628
	Cobalt transporters
	Cobalt transporter ATP-binding subunit	X276_25750	-0.194356	-0.781216	0.43847	0.761483	-1.44535	1.22097
	Cobalt transporter ATP-binding subunit	X276_25745	0.926985	-0.674252	0.309669	0.559071	-1.71156	0.590085
ecfT	Cobalt energy-coupling factor transporter transmembrane protein EcfT	X276_25740	1.18914	0.93854	0.0534168	-0.210338	-1.58374	-0.387019
	Cobalt ABC transporter permease	X276_09245	1.98415	-0.25287	-0.399925	-0.0369197	-0.639833	-0.654605
	Cobalt ABC transporter	X276_07440	0.747419	0.163416	0.829603	0.758966	-1.13377	-1.36563
	Cobalt permease	X276_07435	0.119172	0.829775	1.44766	-0.372615	-1.09696	-0.927037
cbiM	Cobalt transporter CbiM	X276_07430	-0.260938	0.737293	1.50729	-0.0111848	-0.693843	-1.27861
cbiN	Cobalt transport protein CbiN	X276_07360	0.119909	-0.0634616	0.724833	1.17931	-0.224163	-1.73643
cbiM	Cobalt transport protein CbiM	X276_07355	-0.16194	0.370904	0.910293	1.02678	-0.502696	-1.64335
	Molybdenum transporters
	Molybdenum ABC domain-containing protein	X276_16985	-0.454724	-0.13219	-1.62965	0.94882	0.177719	1.09002
	Molybdenum ABC transporter permease subunit	X276_16980	0.121021	0.380801	-1.87556	0.370856	-0.0826059	1.08548
	Thiamine transporters
thiW	Thiazole (moiety of thiamin) energy-coupling factor transporter S component ThiW	X276_03220	-0.591208	0.602987	1.78866	-0.532895	-0.62235	-0.645195
	Pantothenic acid transporter
panT	Pantothenic acid transporter PanT	X276_23560	1.77229	-0.102219	-0.566418	-1.23251	0.0517763	0.0770747
	Biotin transporter
bioY	BioY family biotin energy-coupling factor transporter	X276_21950	-1.04988	1.32937	1.10895	-0.797033	-0.508542	-0.0828671
	Ascorbate transporters
ulaIIC	Ascorbate PTS enzyme EII C subunit	X276_12835	-0.268863	-0.740107	-0.714356	1.88073	0.321367	-0.478772
ulaIIB	Ascorbate PTS enzyme EII B subunit	X276_12830	-0.380744	-0.676759	-0.607853	1.94397	0.184499	-0.463116
ulaIIA	Ascorbate PTS enzyme EII A subunit	X276_12825	-0.417561	-0.620848	-0.578394	1.94457	0.203925	-0.531695
ulaIIC	Ascorbate PTS enzyme EII C subunit	X276_09315	-0.868013	-0.720051	-1.09035	1.17768	0.635916	0.864814
