# Supplementary material for: Transcriptional analysis of amino acid, metal ion, vitamin and carbohydrate uptake in butanol-producing Clostridium beijerinckii NRRL B-598
Source: PLoS One. 2019 Nov 7;14(11):e0224560. doi: 10.1371/journal.pone.0224560 (PMC6837493; doi:10.1371/journal.pone.0224560)
Supplement: S5 File — A. RPKM values. B. Differential expression analysis. (XLSX) [file pone.0224560.s005.xlsx]

## Sheet: A. RPKM_values
Transcriptional analysis of amino acid, metal ion, vitamin and carbohydrate uptake in butanol-producing Clostridium beijerinckii NRRL B-598
Maryna Vasylkivska1*, Katerina Jureckova2, Barbora Branska1, Karel Sedlar2, Jan Kolek1, Ivo Provaznik2, Petra Patakova1
1 Department of Biotechnology, University of Chemistry and Technology Prague, Prague, Czech Republic
2 Department of Biomedical Engineering, Brno University of Technology, Brno,Czech Republic
* Corresponding author
E-mail: vasylkim@vscht.com
S5 File. Additional data on genes encoding putative carbohydrate transporters from Fig 5.
A. RPKM values
			T1				T2				T3				T4				T5				T6
Gene	Putative physiological role	Locus tag	B1	C1	D1	E1	B2	C2	D2	E2	B3	C3	D3	E3	B4	C4	D4	E4	B5	C5	D5	E5	B6	C6	D6	E6
ptsI	PTS enzyme I	X276_25680	780.96	811.91	726.37	788.22	710.09	732.72	682.05	698.94	688.40	717.39	635.29	714.33	567.23	648.71	536.58	619.91	492.78	490.99	472.94	466.10	438.40	368.13	407.59	347.55
ptsH	Histidine-containing protein HPr	X276_20425	4281.93	4122.96	3670.18	3876.70	2883.66	4242.37	2728.67	3955.53	5511.95	4633.14	3967.30	4453.30	5565.39	4039.48	5224.52	3809.53	2066.42	2590.27	1675.14	2528.27	2116.78	2316.23	1903.33	2140.37
	Glucose transporters
gluIIABC	Glucose PTS enzyme EII ABC subunit	X276_23010	29.50	31.83	29.49	30.65	33.86	35.05	33.88	36.32	38.37	42.11	39.15	42.04	54.81	53.54	53.43	55.32	39.49	37.75	38.66	38.07	40.71	38.41	40.36	39.20
gluIIA	Glucose PTS enzyme EII A subunit	X276_07060	12.65	8.86	12.44	9.41	13.20	12.46	14.84	12.38	15.10	14.32	15.22	15.34	24.01	22.99	26.94	19.42	17.29	16.93	20.84	17.63	22.14	23.75	19.46	18.28
gluIIBC	Glucose PTS enzyme EII BC subunit	X276_03055	25.23	24.59	22.98	27.44	22.85	26.90	24.19	25.83	62.42	72.55	58.61	73.45	137.74	88.49	142.36	91.24	39.08	40.24	39.97	43.43	14.75	19.75	15.39	19.60
gluIIA	Glucose PTS enzyme EII A subunit	X276_03050	160.88	147.01	168.47	173.56	90.16	118.50	94.07	108.02	175.98	144.25	173.06	157.37	237.50	205.57	264.53	200.92	113.94	137.18	110.22	128.10	74.98	95.25	75.96	95.26
gluIIA	Glucose PTS enzyme EII A subunit	X276_02300	12.20	11.66	10.50	11.97	12.45	18.12	13.69	17.23	17.33	22.89	20.53	19.12	22.02	15.06	22.33	15.17	45.89	29.68	36.47	35.67	37.63	35.04	37.93	34.27
gluIIA	Glucose PTS enzyme EII A subunit	X276_01765	6.47	3.77	7.87	6.96	6.13	6.43	3.44	6.58	6.50	5.97	5.99	6.04	16.97	13.67	17.63	11.81	24.19	26.14	30.66	22.63	23.77	29.61	26.33	23.14
gluIIBC	Glucose PTS enzyme EII BC subunit	X276_01755	1.50	1.30	1.55	1.39	1.33	1.20	1.78	2.17	2.69	2.31	2.43	1.78	4.95	3.84	4.47	3.86	3.58	3.00	3.80	4.04	2.78	2.60	2.70	3.76
gluIIA	Glucose PTS enzyme EII A subunit	X276_00550	6.87	7.99	7.63	6.29	5.98	5.99	5.36	5.38	9.60	9.87	12.85	6.74	40.18	24.12	35.96	26.30	38.86	43.51	40.54	41.59	33.97	29.65	33.58	27.56
gluIIBC	Glucose PTS enzyme EII BC subunit	X276_00540	0.96	0.35	0.42	0.74	1.06	0.66	0.76	0.72	1.37	1.39	1.98	1.70	4.68	3.26	4.27	3.18	2.58	2.45	2.35	2.74	1.81	1.48	1.16	1.85
	Mannose transporters
manIIAB	Mannose PTS enzyme EII AB subunit	X276_23245	1534.90	1934.71	1694.70	1976.95	1188.46	1412.38	1288.62	1464.46	2262.17	3402.04	2400.34	3570.85	1922.78	2532.14	1878.58	2494.33	1765.38	2110.14	1816.25	2001.56	887.10	1095.69	918.84	1153.62
manIIC	Mannose PTS enzyme EII C subunit	X276_23240	1656.16	1879.20	1620.92	1784.50	1074.98	1231.13	1142.54	1153.87	2131.65	3014.13	1957.97	3061.76	1519.48	2045.53	1349.96	1770.01	1533.77	1664.57	1383.35	1456.36	822.31	851.72	839.58	832.32
manIID	Mannose PTS enzyme EII D subunit	X276_23235	2454.92	2585.25	2519.47	2589.54	1388.12	1554.38	1445.14	1583.13	2810.23	3929.77	2661.00	3982.19	1884.30	2540.66	1727.79	2526.50	1958.35	2185.16	1884.66	2139.84	1069.29	1070.44	1034.84	1103.02
manIID	Mannose PTS enzyme EII D subunit	X276_02990	1842.06	2077.42	1660.86	2040.13	1671.46	1911.91	1522.59	1792.29	2146.35	2106.03	1923.72	2040.86	1663.91	1793.92	1671.16	1649.71	877.11	868.43	819.26	799.07	741.86	679.79	710.03	597.95
manIIC	Mannose PTS enzyme EII C subunit	X276_02985	2122.23	2547.44	1869.91	2465.55	1980.50	2339.97	1854.75	2259.91	2341.43	2595.82	2059.67	2481.68	1729.49	1929.09	1660.91	1656.15	1006.21	1017.07	921.01	925.03	922.61	821.08	868.59	749.70
manIIB	Mannose PTS enzyme EII B subunit	X276_02980	2295.47	2732.31	1836.42	2591.70	2587.45	2669.29	2212.02	2318.66	3047.20	2866.49	2350.30	2594.90	2134.57	1835.98	1937.50	1600.49	984.76	1015.85	852.03	939.69	909.00	830.25	769.89	667.29
manIIA	Mannose PTS enzyme EII A subunit	X276_02975	2361.19	2764.07	2622.58	3059.68	2212.75	2512.51	2318.17	2798.70	2666.84	2607.17	3072.95	2833.43	1925.78	1626.15	2174.61	2036.28	1023.10	1006.52	1118.81	1195.29	938.49	824.97	1047.72	892.98
	Fructose transporter
fruIIABC	Fructose PTS enzyme EII ABC subunit	X276_17630	858.30	742.31	927.63	790.66	695.14	834.52	762.55	880.11	67.36	73.62	76.29	82.74	37.15	35.23	40.88	36.55	27.96	26.29	28.04	26.68	26.26	23.72	27.23	24.29
	Galactose transporters
galIIA	Galactose PTS enzyme EII A subunit	X276_14170	3.76	1.62	4.07	1.17	5.62	5.80	8.71	6.67	21.11	55.36	18.68	43.80	1246.39	344.17	1120.16	293.51	60.67	106.69	54.02	98.65	10.53	48.67	11.65	33.53
galIIB	Galactose PTS enzyme EII B subunit	X276_14165	7.77	8.42	10.53	6.99	15.99	13.40	18.58	15.39	46.22	58.06	46.06	52.50	1185.69	298.42	1044.25	255.85	56.19	80.22	43.00	75.90	15.83	51.35	10.85	45.95
galIIC	Galactose PTS enzyme EII C subunit	X276_14160	1.78	1.38	1.70	1.11	2.16	2.29	2.81	3.48	4.84	4.60	4.95	6.00	255.21	31.59	243.70	23.81	7.62	7.97	7.81	6.59	4.29	6.80	4.79	6.21
	Mannitol transporter
mtlIIBC	Mannitol PTS enzyme EII BC subunit	X276_25495	11.76	12.21	11.70	12.44	11.92	12.60	11.21	11.26	18.97	45.15	16.22	41.97	879.30	310.74	829.60	279.14	124.18	141.75	118.83	133.60	27.54	66.34	27.07	59.14

## Sheet: B. Differential_exp._analysis
S5 File. Additional data on genes encoding putative carbohydrate transporters from Fig 5.
B. Differential expression analysis
			T2 vs T1	T3 vs T2	T4 vs T3	T5 vs T4	T6 vs T5	baseMean	T2 vs T1			T3 vs T2			T4 vs T3			T5 vs T4			T6 vs T5
Gene	Putative physiological role	Locus tag	diff	diff	diff	diff	diff		log2FoldChange	padj	diff	log2FoldChange	padj	diff	log2FoldChange	padj	diff	log2FoldChange	padj	diff	log2FoldChange	padj	diff
ptsI	PTS enzyme I	X276_25680	-1	0	-1	0	0	9196.41	-0.4546	5.20E-06	-1	-0.1767	1.14E-01	0	-0.4328	9.65E-06	-1	-0.1553	1.61E-01	0	-0.1139	3.51E-01	0
ptsH	Histidine-containing protein HPr	X276_20425	0	0	0	-1	0	8406.87	-0.5265	1.13E-03	0	0.2846	1.10E-01	0	-0.2221	1.76E-01	0	-0.9090	9.20E-09	-1	0.1242	5.41E-01	0
	Glucose transporters
gluIIABC	Glucose PTS enzyme EII ABC subunit	X276_23010	0	0	0	-1	0	763.34	-0.1199	1.89E-01	0	0.0713	4.83E-01	0	0.2050	9.82E-03	0	-0.3399	2.85E-05	-1	0.2296	1.23E-02	0
gluIIA	Glucose PTS enzyme EII A subunit	X276_07060	0	0	0	0	0	71.38	-0.0438	8.40E-01	0	0.0496	8.27E-01	0	0.4288	3.12E-03	0	-0.2240	1.60E-01	0	0.4132	1.87E-02	0
gluIIBC	Glucose PTS enzyme EII BC subunit	X276_03055	0	1	1	-1	-1	592.61	-0.3240	4.53E-02	0	1.2814	3.29E-18	1	0.5476	1.28E-04	1	-1.3345	9.55E-21	-1	-1.0418	5.08E-11	-1
gluIIA	Glucose PTS enzyme EII A subunit	X276_03050	-1	1	0	-1	0	648.67	-0.9715	1.02E-19	-1	0.5118	4.53E-06	1	0.2618	1.38E-02	0	-0.7352	4.63E-12	-1	-0.3332	7.80E-03	0
gluIIA	Glucose PTS enzyme EII A subunit	X276_02300	0	0	0	1	0	98.71	0.0898	6.94E-01	0	0.2209	3.03E-01	0	-0.2961	9.01E-02	0	1.1341	1.83E-12	1	0.1506	4.58E-01	0
gluIIA	Glucose PTS enzyme EII A subunit	X276_01765	0	0	1	1	0	60.55	-0.3766	1.47E-01	0	-0.0772	8.13E-01	0	1.0904	3.86E-08	1	0.9211	2.03E-08	1	0.1777	3.86E-01	0
gluIIBC	Glucose PTS enzyme EII BC subunit	X276_01755	0	0	1	0	0	37.77	-0.1780	5.55E-01	0	0.4283	1.13E-01	0	0.6698	4.94E-04	1	-0.1226	5.76E-01	0	-0.0981	7.38E-01	0
gluIIA	Glucose PTS enzyme EII A subunit	X276_00550	0	0	1	1	0	88.34	-0.6536	6.96E-03	0	0.6321	9.31E-03	0	1.4893	1.22E-18	1	0.5161	6.54E-04	1	-0.2055	2.74E-01	0
gluIIBC	Glucose PTS enzyme EII BC subunit	X276_00540	0	0	1	0	0	24.85	-0.0533	9.08E-01	0	0.8616	1.10E-02	0	1.0740	2.79E-06	1	-0.4714	4.51E-02	0	-0.4616	1.51E-01	0
	Mannose transporters
manIIAB	Mannose PTS enzyme EII AB subunit	X276_23245	-1	1	-1	0	-1	16555.99	-0.7363	9.51E-05	-1	0.9909	1.26E-07	1	-0.6213	7.92E-04	-1	-0.0555	8.19E-01	0	-0.7322	1.83E-04	-1
manIIC	Mannose PTS enzyme EII C subunit	X276_23240	-1	1	-1	0	-1	11674.68	-0.9109	7.62E-08	-1	1.0130	2.59E-09	1	-0.8272	7.05E-07	-1	-0.0041	9.87E-01	0	-0.6632	2.11E-04	-1
manIID	Mannose PTS enzyme EII D subunit	X276_23235	-1	1	-1	0	-1	17780.06	-1.0818	6.13E-11	-1	1.0337	6.27E-10	1	-0.8441	2.67E-07	-1	0.0530	8.07E-01	0	-0.7442	1.88E-05	-1
manIID	Mannose PTS enzyme EII D subunit	X276_02990	-1	0	-1	-1	0	11412.79	-0.4638	2.63E-06	-1	0.1102	3.52E-01	0	-0.4964	2.65E-07	-1	-0.8591	5.88E-19	-1	-0.1155	3.38E-01	0
manIIC	Mannose PTS enzyme EII C subunit	X276_02985	0	0	-1	-1	0	12307.96	-0.4166	1.36E-03	0	0.0306	8.64E-01	0	-0.6644	9.16E-08	-1	-0.6993	4.18E-08	-1	-0.0167	9.34E-01	0
manIIB	Mannose PTS enzyme EII B subunit	X276_02980	0	0	-1	-1	0	8193.76	-0.2720	5.29E-02	0	0.0063	9.74E-01	0	-0.7568	4.75E-09	-1	-0.8271	3.85E-10	-1	-0.0706	6.94E-01	0
manIIA	Mannose PTS enzyme EII A subunit	X276_02975	-1	0	-1	-1	0	7899.21	-0.4543	7.79E-05	-1	0.0398	7.95E-01	0	-0.7476	1.40E-11	-1	-0.6818	2.11E-09	-1	-0.0418	7.97E-01	0
	Fructose transporter
fruIIABC	Fructose PTS enzyme EII ABC subunit	X276_17630	-1	-1	-1	0	0	6032.32	-0.3770	2.22E-05	-1	-3.5456	0.00E+00	-1	-1.2246	6.94E-42	-1	-0.3019	3.28E-03	0	0.0835	5.31E-01	0
	Galactose transporters
galIIA	Galactose PTS enzyme EII A subunit	X276_14170	0	1	1	-1	0	536.15	1.0339	1.25E-01	0	2.2529	2.09E-04	1	4.1501	6.49E-14	1	-3.0366	1.04E-07	-1	-1.4224	2.55E-02	0
galIIB	Galactose PTS enzyme EII B subunit	X276_14165	0	0	1	-1	0	311.02	0.5824	3.13E-01	0	1.5417	3.08E-03	0	3.5124	4.24E-14	1	-3.2527	6.79E-12	-1	-0.8381	1.41E-01	0
galIIC	Galactose PTS enzyme EII C subunit	X276_14160	0	0	1	-1	0	253.42	0.5530	3.98E-01	0	0.7880	2.20E-01	0	4.4874	5.76E-18	1	-3.9976	3.30E-14	-1	-0.2444	7.43E-01	0
	Mannitol transporter
mtlIIBC	Mannitol PTS enzyme EII BC subunit	X276_25495	0	0	1	-1	0	1456.59	-0.3518	4.65E-01	0	1.2655	3.70E-03	0	3.9517	1.16E-23	1	-1.9616	1.84E-06	-1	-1.3302	2.35E-03	0
