# Supplementary material for: Transcriptional analysis of amino acid, metal ion, vitamin and carbohydrate uptake in butanol-producing Clostridium beijerinckii NRRL B-598
Source: PLoS One. 2019 Nov 7;14(11):e0224560. doi: 10.1371/journal.pone.0224560 (PMC6837493; doi:10.1371/journal.pone.0224560)
Supplement: S6 File — A. RPKM values. B. Differential expression analysis. C. Heatmap. (XLSX) [file pone.0224560.s006.xlsx]

## Sheet: A. RPKM_values
Transcriptional analysis of amino acid, metal ion, vitamin and carbohydrate uptake in butanol-producing Clostridium beijerinckii NRRL B-598
Maryna Vasylkivska1*, Katerina Jureckova2, Barbora Branska1, Karel Sedlar2, Jan Kolek1, Ivo Provaznik2, Petra Patakova1
1 Department of Biotechnology, University of Chemistry and Technology Prague, Prague, Czech Republic
2 Department of Biomedical Engineering, Brno University of Technology, Brno,Czech Republic
* Corresponding author
E-mail: vasylkim@vscht.com
S6 File. Other genes encoding putative carbohydrate transporters in C. beijerinckii NRRL B-598.
A. RPKM value
			T1				T2				T3				T4				T5				T6
Gene	Putative physiological role	Locus tag	B1	C1	D1	E1	B2	C2	D2	E2	B3	C3	D3	E3	B4	C4	D4	E4	B5	C5	D5	E5	B6	C6	D6	E6
	PTS enzyme EII subunits
	Beta-Glucoside transporter
ascIIBC	Beta-Glucoside PTS enzyme EII BC subunit	X276_23380	1.41	0.85	2.22	0.75	0.57	0.59	0.68	0.49	1.47	1.27	1.80	1.99	5.26	4.74	6.02	4.75	4.50	4.39	5.91	4.30	2.52	3.19	2.82	4.27
	Galactose transporters
galIIA	Galactose PTS enzyme EII A subunit	X276_23995	1.25	1.44	2.37	1.19	1.87	2.01	2.34	1.28	2.45	2.42	3.12	2.11	4.51	3.97	5.03	5.87	2.98	3.01	4.05	2.00	2.17	2.55	1.49	3.80
galIIB	Galactose PTS enzyme EII B subunit	X276_23990	2.44	4.48	2.78	4.10	4.52	4.09	3.90	3.43	9.68	5.07	11.81	6.53	8.07	7.14	7.52	11.50	3.89	5.02	3.08	4.68	3.27	2.07	5.05	5.28
galIIC	Galactose PTS enzyme EII C subunit	X276_23985	2.78	3.26	3.23	3.31	2.92	2.59	3.58	1.95	5.26	5.30	5.19	5.02	6.18	5.24	6.41	4.85	4.83	4.91	3.44	7.23	6.16	4.67	4.74	3.80
	Mannose transporters
manIIA	Mannose PTS enzyme EII A subunit	X276_22060	13.63	15.30	16.83	17.85	23.50	17.44	19.26	18.81	45.58	45.32	44.86	41.61	183.94	77.64	181.81	65.67	22.97	20.35	18.49	21.61	16.19	19.16	16.66	15.13
manIIB	Mannose PTS enzyme EII B subunit	X276_22055	12.99	14.06	11.93	11.51	15.51	16.67	20.88	17.15	43.15	34.56	43.21	30.02	136.57	54.85	145.44	65.40	25.04	24.09	19.32	25.51	16.37	17.53	19.49	9.34
manIIC	Mannose PTS enzyme EII C subunit	X276_22050	9.68	10.59	12.64	12.79	14.15	17.32	14.37	18.55	31.11	27.96	40.90	35.89	97.89	47.17	101.12	55.30	25.65	26.19	30.63	28.91	18.35	18.98	21.83	18.23
manIID	Mannose PTS enzyme EII D subunit	X276_22045	11.29	11.75	13.52	11.82	13.25	16.54	16.97	18.14	30.62	24.08	32.43	25.97	61.90	42.04	64.35	44.59	27.11	27.71	28.45	28.48	22.74	18.81	21.74	19.34
manIIA	Mannose PTS enzyme EII A subunit	X276_22020	26.51	27.65	29.88	28.88	44.81	44.11	44.47	43.43	68.61	64.04	72.45	60.01	132.75	158.41	157.49	152.27	103.48	101.79	102.28	101.50	79.08	67.65	67.38	67.37
manIIB	Mannose PTS enzyme EII B subunit	X276_22015	33.31	35.09	34.95	36.55	58.10	50.80	49.03	53.05	85.54	78.30	88.29	75.39	180.70	181.60	176.31	184.04	118.12	114.11	114.76	124.11	92.79	82.80	96.97	81.44
manIIC	Mannose PTS enzyme EII C subunit	X276_22010	23.54	26.39	29.99	31.90	33.49	34.02	41.96	34.61	62.58	57.07	77.31	62.09	132.88	148.02	150.70	164.91	94.40	96.06	109.93	100.55	71.05	56.72	90.08	73.97
manIID	Mannose PTS enzyme EII D subunit	X276_22005	33.83	34.75	33.12	35.92	35.25	32.87	37.87	37.67	70.34	58.16	67.04	55.41	165.35	173.28	178.49	167.18	102.00	94.53	102.93	88.79	70.25	69.52	81.50	60.53
manIIC	Mannose PTS enzyme EII C subunit	X276_15805	3.68	2.01	2.00	1.87	1.01	1.59	0.88	1.33	0.82	1.03	1.80	1.82	0.74	0.59	1.08	0.27	0.81	0.67	1.01	1.26	0.73	0.81	1.00	1.32
manIID	Mannose PTS enzyme EII D subunit	X276_15800	4.32	2.27	3.17	3.66	1.13	0.93	0.95	1.67	1.51	2.35	1.43	2.52	1.42	0.57	1.07	0.84	0.47	0.84	0.91	0.83	1.55	1.44	1.88	1.11
manIIB	Mannose PTS enzyme EII B subunit	X276_15795	3.56	2.38	4.09	4.31	2.66	3.09	5.41	4.90	3.48	3.66	2.65	2.03	2.56	0.97	1.90	3.08	1.86	1.70	2.25	1.48	0.63	0.97	1.93	2.78
manIIA	Mannose PTS enzyme EII A subunit	X276_15785	4.97	3.17	5.11	2.61	3.45	3.07	6.15	5.63	5.05	6.62	5.44	4.66	4.64	2.48	3.17	6.12	5.52	3.10	6.60	4.16	4.66	1.69	4.35	6.57
manIIA	Mannose PTS enzyme EII A subunit	X276_09430	127.50	122.98	139.93	139.18	145.56	166.40	140.73	179.69	201.54	159.07	206.99	162.31	180.92	147.20	229.15	180.26	154.02	148.65	207.57	174.04	124.45	107.83	146.91	134.24
manIID	Mannose PTS enzyme EII D subunit	X276_06565	10.36	10.27	9.23	9.46	19.00	17.57	18.48	15.09	29.66	28.18	34.16	28.45	40.13	31.00	37.61	32.06	19.66	23.91	22.49	22.58	15.01	13.33	16.96	16.60
manIIC	Mannose PTS enzyme EII C subunit	X276_06560	3.62	3.90	5.24	4.83	7.33	8.95	10.32	10.50	15.87	16.24	20.63	18.68	20.92	14.92	23.03	20.37	13.15	11.32	12.37	13.48	9.49	8.06	9.28	10.73
manIIB	Mannose PTS enzyme EII B subunit	X276_06555	2.59	4.24	5.30	2.06	3.46	5.38	3.04	2.69	12.27	8.48	7.89	6.74	12.23	13.04	10.02	8.57	6.46	6.64	4.52	1.52	6.85	4.73	6.85	5.99
manIIA	Mannose PTS enzyme EII A subunit	X276_06550	2.56	3.36	2.54	3.67	1.61	5.05	7.03	4.99	10.67	8.02	13.67	8.22	10.37	4.70	8.85	6.43	2.92	3.72	2.91	4.65	5.52	2.16	4.67	4.56
manIID	Mannose PTS enzyme EII D subunit	X276_00975	13.12	13.33	12.26	12.90	25.25	23.47	23.95	23.54	46.31	40.20	49.06	43.41	57.65	43.49	58.21	45.42	29.85	33.89	31.68	34.05	20.06	19.11	23.67	21.43
manIIC	Mannose PTS enzyme EII C subunit	X276_00970	5.97	6.42	8.58	7.18	14.81	15.69	19.23	19.15	32.93	35.14	44.89	37.49	41.09	26.88	44.36	34.19	25.68	24.20	30.51	26.71	16.66	14.74	23.89	20.45
manIIB	Mannose PTS enzyme EII B subunit	X276_00965	10.40	11.02	10.64	10.40	40.57	34.53	37.16	34.90	69.34	56.87	64.17	53.52	65.44	42.62	63.21	38.54	36.94	36.79	30.22	33.07	34.03	22.96	25.35	23.77
manIIA	Mannose PTS enzyme EII A subunit	X276_00960	14.83	11.36	16.23	16.90	57.19	58.74	59.97	53.20	105.47	81.45	116.15	82.62	80.31	43.00	92.02	55.58	42.47	46.93	56.17	45.56	41.24	29.84	50.57	40.65
	Cellobiose transporters
celIIB	Cellobiose PTS enzyme EII B subunit	X276_22975	152.93	143.64	129.17	123.82	174.54	199.49	152.04	170.20	570.30	478.56	459.39	430.83	951.86	731.70	866.53	599.23	330.86	464.40	301.63	454.65	211.04	231.82	182.27	204.11
celIIC	Cellobiose PTS enzyme EII C subunit	X276_22085	2.05	1.65	3.02	1.89	2.12	2.51	2.69	3.61	4.84	5.67	5.83	4.75	10.25	8.67	9.66	7.97	7.79	6.26	8.79	7.63	5.65	6.09	6.05	4.61
celIIB	Cellobiose PTS enzyme EII B subunit	X276_22080	4.49	3.05	3.43	6.35	5.96	6.25	9.75	8.62	10.45	8.20	11.71	7.04	16.44	12.25	18.02	13.46	16.59	16.90	17.46	17.27	20.09	12.02	21.60	18.12
celIIA	Cellobiose PTS enzyme EII A subunit	X276_22075	5.69	5.73	6.83	8.00	6.23	6.32	9.37	10.08	9.95	12.37	11.21	9.04	17.33	12.10	17.16	11.61	23.14	20.19	25.76	25.87	23.50	19.98	25.55	20.94
celIIC	Cellobiose PTS enzyme EII C subunit	X276_13000	0.82	0.61	0.88	0.75	1.71	1.69	1.60	1.10	2.16	2.15	2.63	2.62	4.00	3.31	4.66	4.53	5.93	6.21	6.48	5.64	7.57	5.71	7.02	4.30
celIIB	Cellobiose PTS enzyme EII B subunit	X276_12995	0.41	0.38	1.04	0.45	3.05	1.55	1.92	2.11	2.12	2.56	3.40	1.36	7.98	4.33	9.14	4.25	5.82	6.50	11.14	8.15	2.87	3.76	3.83	5.60
celIIA	Cellobiose PTS enzyme EII A subunit	X276_12990	0.76	1.06	0.54	0.21	1.90	1.08	3.14	1.70	2.11	0.71	1.50	2.03	7.14	3.02	6.00	3.42	2.01	2.70	4.99	2.86	2.57	2.08	3.15	3.09
celIIA	Cellobiose PTS enzyme EII A subunit	X276_06860	7.16	5.95	8.23	10.32	10.86	11.38	9.30	16.04	23.94	17.30	23.02	22.17	21.47	14.71	23.36	21.31	13.72	11.79	16.23	19.12	8.59	10.66	11.45	10.80
celIIB	Cellobiose PTS enzyme EII B subunit	X276_06855	5.11	6.65	7.38	6.19	11.70	7.68	8.47	7.72	12.91	15.17	14.74	8.48	11.19	6.67	13.05	9.88	10.72	6.39	7.57	13.61	7.29	7.43	6.58	6.93
celIIC	Cellobiose PTS enzyme EII C subunit	X276_06850	3.58	2.76	3.23	2.90	5.23	4.16	5.38	4.27	6.56	6.69	6.23	6.44	8.89	6.95	9.56	7.33	6.44	6.47	7.10	6.52	4.76	4.44	6.46	3.69
celIIC	Cellobiose PTS enzyme EII C subunit	X276_03040	11.69	8.77	11.54	9.10	7.96	6.61	6.37	7.94	22.09	15.15	27.21	16.96	43.69	36.29	54.85	40.94	43.37	44.20	52.10	47.72	23.76	26.48	24.86	27.36
celIIA	Cellobiose PTS enzyme EII A subunit	X276_03030	5.07	6.11	6.41	6.82	7.61	6.54	8.49	9.58	21.03	16.71	16.42	14.15	36.62	32.34	32.61	32.17	26.09	27.41	27.48	22.96	16.00	13.23	19.76	20.51
celIIB	Cellobiose PTS enzyme EII B subunit	X276_03025	4.28	4.62	6.60	4.82	5.47	4.75	9.20	5.36	16.65	11.66	16.07	14.79	22.09	18.80	25.43	26.13	21.44	23.11	23.20	25.12	18.30	16.72	15.16	10.89
celIIC	Cellobiose PTS enzyme EII C subunit	X276_02670	5.14	4.81	6.37	4.50	8.78	11.90	8.76	11.45	9.89	9.04	12.43	9.76	152.88	18.23	159.32	19.05	8.14	9.98	10.29	8.57	9.69	8.58	9.40	7.71
celIIB	Cellobiose PTS enzyme EII B subunit	X276_02665	1.01	0.73	1.61	0.88	0.72	1.19	3.16	1.09	11.28	14.32	8.34	14.91	447.76	107.48	478.55	109.82	17.58	16.30	14.84	15.54	6.30	9.76	4.80	8.01
celIIA	Cellobiose PTS enzyme EII A subunit	X276_02660	1.12	0.53	1.83	0.00	2.91	2.19	2.03	4.22	17.89	24.51	14.35	33.95	643.59	170.49	619.35	186.71	29.63	34.23	22.86	35.80	5.58	16.95	5.20	18.06
celIIC	Cellobiose PTS enzyme EII C subunit	X276_02650	6.83	6.06	9.00	5.97	4.80	5.03	6.07	6.35	15.26	17.68	18.87	21.06	30.05	22.90	31.17	25.64	15.61	17.09	18.60	18.12	12.61	12.62	11.59	13.05
celIIB	Cellobiose PTS enzyme EII B subunit	X276_02645	14.87	10.71	14.71	12.34	8.68	13.62	12.53	12.70	39.54	38.14	46.54	38.77	57.65	38.52	52.87	31.04	21.81	24.84	17.18	20.57	20.00	24.06	26.15	17.30
celIIA	Cellobiose PTS enzyme EII A subunit	X276_02640	9.04	8.14	6.87	6.16	10.28	9.17	11.97	11.03	32.00	30.03	27.20	26.39	49.01	25.62	54.48	27.41	10.67	16.60	13.44	13.02	10.37	12.78	11.65	12.56
celIIC	Cellobiose PTS enzyme EII C subunit	X276_02415	3.41	3.03	3.36	3.35	3.73	3.08	3.07	4.44	5.20	3.64	6.06	3.90	46.86	26.54	50.53	26.82	40.10	38.36	43.92	36.87	12.84	15.62	12.58	10.31
celIIB	Cellobiose PTS enzyme EII B subunit	X276_02410	2.50	0.70	2.32	1.75	0.36	0.91	0.13	0.15	0.44	2.23	2.35	3.08	67.88	28.73	66.39	35.83	46.30	42.88	41.46	45.97	12.61	17.78	8.40	12.94
celIIA	Cellobiose PTS enzyme EII A subunit	X276_02405	4.36	1.88	3.63	2.29	2.50	0.54	2.51	1.30	2.68	4.63	8.23	2.54	95.28	55.55	89.15	45.65	57.76	53.31	55.77	46.41	11.45	19.00	14.31	19.24
	Lactose transporters
lacIIA	Lactose PTS enzyme EII A subunit	X276_24765	92.16	111.09	112.35	112.58	108.32	121.92	110.94	120.25	136.03	125.14	114.95	115.66	110.59	93.83	118.72	94.48	90.10	82.94	86.84	81.76	80.56	93.76	88.22	67.41
lacIIA	Lactose PTS enzyme EII A subunit	X276_13205	12.29	6.72	8.56	11.32	8.40	6.00	9.67	7.22	38.94	26.09	35.07	29.51	85.70	71.42	76.27	76.11	102.47	117.10	91.77	103.66	58.55	64.14	59.54	58.27
lacIIC	Lactose PTS enzyme EII C subunit	X276_13195	23.76	16.97	22.31	21.65	9.04	7.20	9.25	7.11	46.39	26.83	49.92	29.87	118.39	113.04	127.76	108.38	133.76	154.89	139.72	152.66	88.40	101.24	96.41	111.04
lacIIB	Lactose PTS enzyme EII B subunit	X276_13190	27.53	23.02	29.51	26.30	11.39	9.28	8.00	9.46	54.95	35.70	72.27	44.58	128.86	120.45	163.58	124.54	120.33	147.53	138.12	168.59	89.25	115.62	91.82	105.75
	Maltose transporter
malP	Maltose PTS enzyme EII BC subunit	X276_02305	3.02	3.70	3.79	3.43	3.85	5.46	3.99	5.94	4.94	5.31	6.01	6.06	6.29	4.15	8.37	3.97	4.73	5.74	4.02	5.16	6.20	6.30	5.00	6.84
	Sucrose transporters
scrIIBC	Sucrose PTS enzyme EII BC subunit	X276_17270	5.28	4.99	4.46	4.24	4.27	5.51	3.40	5.44	8.96	9.12	9.19	8.68	25.25	15.86	25.54	16.20	24.44	26.19	24.05	24.67	30.71	34.41	28.17	31.65
scrIIBC	Sucrose PTS enzyme EII BC subunit	X276_09780	0.70	0.38	0.49	0.55	0.57	0.29	0.28	0.32	3.27	2.92	3.67	2.44	13.00	2.92	13.15	3.24	1.56	1.71	2.27	2.70	1.19	1.70	1.66	1.73
scrIIBC	Sucrose PTS enzyme EII BC subunit	X276_07040	1.44	1.01	2.11	0.88	0.64	0.97	0.90	1.20	1.18	0.89	1.63	1.70	2.07	1.80	1.98	2.61	1.79	1.39	1.30	1.34	0.53	1.56	1.31	0.90
scrIIABC	Sucrose PTS enzyme EII ABC subunit	X276_00575	2.31	1.85	3.04	2.30	2.34	2.74	1.92	2.30	2.14	2.33	1.48	2.43	6.68	6.49	7.47	5.84	15.59	13.09	17.48	11.37	12.13	11.35	13.22	11.52
	Trehalose transporter
treIIBC	Trehalose PTS enzyme EII BC subunit	X276_15060	2.44	2.58	3.12	2.31	1.81	1.75	2.91	2.16	2.64	2.25	2.63	2.44	3.57	3.87	3.67	3.80	4.12	3.52	7.06	4.53	3.82	3.34	4.67	4.00
	Mannitol transporter
mtlIIA	Mannitol PTS enzyme EII A subunit	X276_25485	95.60	80.49	109.03	89.51	147.51	133.90	163.01	147.53	145.56	156.37	178.24	158.98	226.56	97.19	221.74	111.14	114.60	107.80	117.42	112.79	70.28	66.60	89.35	67.78
	Sorbitol transporters
srlIIC	Sorbitol PTS enzyme EII C subunit	X276_25095	4.96	4.45	5.36	5.11	8.59	7.11	3.93	8.15	9.15	6.99	6.94	8.22	12.39	12.10	13.33	7.93	6.63	6.45	6.69	7.04	10.35	8.48	9.12	5.65
srlIIB	Sorbitol PTS enzyme EII B subunit	X276_25090	7.78	8.39	8.53	9.35	10.00	9.69	9.82	11.14	10.55	11.11	11.17	12.20	12.70	15.13	12.30	11.71	10.33	12.92	11.29	12.06	12.91	11.79	13.20	11.98
srlIIA	Sorbitol PTS enzyme EII A subunit	X276_25080	6.23	2.36	5.48	2.61	6.21	8.21	5.30	4.23	6.85	4.93	5.92	7.95	6.76	5.31	7.48	6.95	4.99	8.10	3.11	5.80	4.16	6.64	5.17	4.33
	Non-PTS
	Arabinose transporters
	Arabinose ABC transporter substrate-binding protein	X276_14870	1.57	0.92	1.57	2.30	1.29	1.36	1.88	2.13	2.76	1.58	3.28	2.15	7.06	4.81	7.25	5.15	6.61	5.88	7.04	6.93	4.96	5.81	5.12	6.85
	Arabinose ABC transporter permease	X276_14865	1.99	1.01	1.08	1.59	1.29	1.41	0.41	1.31	3.03	2.01	2.04	1.63	8.03	5.05	8.88	4.23	6.42	8.86	6.51	6.95	4.00	4.61	5.24	5.83
	Arabinose ABC transporter permease	X276_14860	1.30	0.87	0.92	1.02	1.57	1.08	0.55	0.47	1.47	1.47	2.45	0.99	4.17	4.12	5.97	2.28	4.23	5.24	4.13	4.86	2.55	3.71	1.46	3.14
	Galactose transporters
	Galactose ABC transporter substrate-binding protein	X276_22140	8.21	7.02	8.60	7.77	5.11	4.87	5.76	4.56	7.68	6.31	8.14	6.15	46.69	28.32	50.88	25.70	45.03	49.47	45.52	47.42	17.28	19.70	13.97	14.81
	Galactose ABC transporter substrate-binding protein	X276_21125	57.87	48.48	59.46	50.46	76.88	69.28	70.05	69.83	47.74	43.58	42.93	39.76	58.55	52.94	64.14	55.18	56.81	54.99	57.49	58.40	37.65	40.49	37.18	39.85
	Galactose ABC transporter substrate-binding protein	X276_15645	4.10	2.78	4.05	4.11	2.77	3.23	2.35	2.77	6.01	4.44	5.46	3.40	25.59	15.32	24.73	15.54	33.35	29.46	34.00	30.96	9.93	11.22	11.34	7.83
	Galactose ABC transporter substrate-binding protein	X276_15640	12.72	10.30	15.87	12.42	8.38	7.94	10.10	9.15	14.86	11.04	15.37	10.17	82.86	56.71	88.09	67.17	119.93	113.76	121.80	123.18	65.27	62.51	63.40	70.54
	Galactose ABC transporter substrate-binding protein	X276_14130	2.95	2.20	3.56	2.07	1.60	1.53	1.42	2.31	3.36	2.34	3.80	1.24	20.80	12.14	22.01	12.20	24.04	28.80	29.29	28.06	9.50	11.31	10.73	12.91
	Galactose ABC transporter substrate-binding protein	X276_11860	8.91	7.03	9.11	10.51	10.71	12.69	9.75	10.66	18.36	14.59	14.16	12.58	46.15	36.64	41.95	31.33	47.68	50.91	45.65	42.38	27.95	25.30	30.55	25.82
	Galactose ABC transporter substrate-binding protein	X276_11025	27.77	10.08	29.36	12.19	22.30	19.53	20.55	19.85	18.31	16.53	21.60	19.52	30.52	30.67	33.79	28.47	28.36	23.86	30.52	25.55	21.30	23.17	21.95	24.29
	Galactose ABC transporter substrate-binding protein	X276_10720	6.64	5.02	5.81	5.22	8.23	5.80	5.38	6.93	11.81	10.60	14.07	9.27	30.18	32.69	32.72	29.64	43.59	42.65	40.75	39.90	29.91	27.59	21.98	26.68
	Galactose ABC transporter substrate-binding protein	X276_10685	1.89	2.22	1.35	1.30	0.67	1.19	1.40	1.18	2.31	1.60	2.93	2.15	13.56	9.03	14.30	9.44	19.35	20.30	16.05	14.44	11.28	11.79	10.39	9.27
	Galactose ABC transporter substrate-binding protein	X276_09655	3.00	2.34	4.13	2.32	3.71	3.59	3.17	2.46	3.91	3.53	4.28	2.16	16.29	12.96	18.75	11.16	22.85	22.05	22.73	18.99	13.48	16.41	13.62	14.43
	Galactose ABC transporter substrate-binding protein	X276_09415	4.43	3.53	4.28	4.12	2.43	1.86	2.30	0.77	5.13	4.32	5.04	2.74	30.28	20.61	32.22	21.08	28.44	26.66	27.85	29.88	10.88	11.27	10.61	13.27
	Galactose ABC transporter substrate-binding protein	X276_09020	9.48	7.24	9.81	8.71	6.13	5.70	5.34	4.07	8.38	6.86	8.65	5.45	75.75	60.69	83.97	57.65	128.40	119.02	133.47	118.36	57.93	50.76	62.74	55.46
	Galactose ABC transporter substrate-binding protein	X276_06280	7.91	3.99	7.35	5.96	3.95	5.19	6.34	4.81	4.75	2.65	4.62	3.12	23.83	18.11	25.58	15.13	21.87	28.83	22.71	28.09	16.23	21.92	16.61	16.52
	Galactose ABC transporter substrate-binding protein	X276_05905	2.28	2.96	2.84	2.81	2.35	2.47	1.73	1.61	3.92	2.47	4.05	2.99	11.61	7.25	13.70	8.72	14.65	16.55	18.51	15.90	15.19	20.36	17.93	19.29
	Galactose ABC transporter substrate-binding protein	X276_03540	7.28	6.73	8.20	7.88	5.68	4.86	5.31	6.11	7.34	5.28	7.23	6.33	32.95	27.00	32.58	23.85	54.75	53.41	46.58	50.94	20.62	23.80	18.95	18.39
	Galactose ABC transporter substrate-binding protein	X276_03535	6.16	4.17	6.37	4.80	1.60	2.21	2.13	2.68	4.16	1.89	4.22	2.98	29.91	18.45	28.33	22.20	41.80	44.86	44.25	41.29	16.06	16.11	15.98	15.28
	Galactose ABC transporter substrate-binding protein	X276_03530	15.19	11.40	15.41	12.52	15.57	17.91	16.00	17.66	23.31	20.32	24.11	20.89	19.63	15.77	20.95	16.52	16.45	16.70	14.99	18.75	12.80	14.67	16.04	12.65
	Galactose ABC transporter substrate-binding protein	X276_03525	13.67	14.68	17.98	14.24	18.52	19.47	19.56	18.17	22.34	22.05	20.39	20.11	21.31	14.97	20.03	18.06	13.99	14.39	14.47	16.55	12.88	11.79	11.72	12.38
	Galactose ABC transporter ATP-binding protein	X276_03505	1.63	0.66	1.02	0.94	0.52	1.25	0.66	0.70	4.85	4.07	4.91	4.34	170.39	38.61	153.89	35.91	4.62	3.59	4.65	3.30	1.85	1.91	1.98	1.20
	Galactose ABC transporter substrate-binding protein	X276_03500	2.77	2.48	3.58	2.19	2.84	1.92	3.37	1.83	23.75	38.94	26.27	46.74	410.72	212.66	420.14	231.89	15.74	17.73	18.32	18.81	3.47	4.43	3.20	7.28
	Ribose transporters
	Ribose ABC transporter permease	X276_07540	0.34	0.57	0.24	0.34	0.57	0.69	0.17	0.40	0.92	0.97	0.37	1.10	0.71	1.37	1.14	1.81	1.40	0.99	0.84	2.13	0.59	0.61	0.38	1.43
	Ribose transporter ATP-binding protein	X276_07535	0.27	0.26	0.29	0.14	0.09	0.26	0.33	0.12	1.00	0.93	0.99	0.73	1.70	0.85	1.39	0.77	0.95	0.65	0.99	0.53	0.57	0.73	0.87	1.55
	Ribose ABC transporter substrate-binding protein	X276_00690	3.20	2.35	3.93	2.26	2.50	1.65	3.24	3.04	4.20	3.75	4.99	2.50	9.05	6.59	8.49	6.49	11.41	10.43	13.27	9.78	11.60	7.94	7.80	10.52
	Ribose ABC transporter permease	X276_00685	0.60	0.55	0.64	0.47	0.45	0.57	0.32	0.18	0.80	0.45	1.14	1.26	0.95	0.59	1.55	1.27	1.89	1.77	2.15	0.92	1.57	2.55	2.46	1.24
	Ribose transporter ATP-binding protein	X276_00680	0.21	0.10	0.31	0.07	0.09	0.06	0.16	0.10	0.27	0.17	0.36	0.31	1.04	0.40	1.06	0.60	0.78	0.83	1.26	0.24	0.35	0.98	0.69	0.67
	Xylose transporters
xylT	Xylose proton-symporter	X276_26120	4.60	3.16	5.38	3.19	3.27	3.01	3.16	2.89	2.47	2.40	2.82	2.50	4.56	4.50	6.02	5.34	7.94	6.29	7.61	5.98	7.71	8.06	6.88	7.27
xynB	Putative xylose symporter	X276_05225	0.75	0.70	0.94	0.74	0.50	0.71	1.10	0.24	0.90	1.03	1.13	0.96	2.23	1.25	2.32	1.88	2.09	1.97	2.09	2.00	1.96	1.64	1.72	0.61
	Xylose-transporting ATPase	X276_03430	2.53	2.14	2.67	2.13	1.75	1.98	2.32	1.55	2.98	1.81	2.92	2.89	6.32	4.53	7.84	6.14	8.86	7.26	6.68	6.94	2.69	3.39	5.31	4.64
	Xylose transporter ATP-binding protein	X276_03425	2.95	2.68	2.69	1.97	2.71	2.43	3.03	1.92	2.99	4.05	3.36	3.15	7.93	6.59	6.97	5.91	7.72	7.55	7.87	7.60	4.62	5.24	4.96	7.11
	Xylose-transporting ATPase	X276_03420	5.39	3.68	6.75	3.05	3.11	3.93	3.65	2.98	7.33	6.88	6.58	6.89	19.79	12.91	19.25	9.26	16.06	13.67	12.69	13.62	6.12	8.82	5.81	9.57
xylF	Xylose ABC transporter XylFGH substrate-binding protein	X276_14760	0.72	0.57	0.87	1.10	1.68	0.94	0.98	1.64	1.81	1.89	1.74	1.25	22.23	1.93	23.02	3.31	1.02	1.64	2.34	1.69	1.76	1.41	2.97	2.59
xylG	Xylose ABC transporter XylFGH nucleotide-binding protein	X276_14755	0.56	0.35	0.35	0.68	0.88	0.79	0.77	1.11	1.39	0.81	0.80	1.17	6.20	0.86	5.79	1.20	1.14	1.03	1.01	0.87	0.99	0.61	1.69	1.43
xylH	Xylose ABC transporter XylFGH membrane-spanning protein	X276_14750	1.15	0.78	0.66	0.41	1.01	1.90	0.81	0.98	2.04	1.60	2.06	1.80	4.60	2.83	5.78	3.09	4.29	4.32	7.40	4.04	3.05	2.97	3.87	5.62
	Lactose transporters
	Lactose ABC transporter substrate-binding protein	X276_20375	0.65	0.70	0.49	0.16	0.75	0.80	0.75	0.57	1.38	1.53	0.95	2.12	2.91	2.32	3.24	2.20	2.27	2.70	2.98	2.22	1.36	1.91	2.18	1.48
	Lactose ABC transporter permease	X276_20370	2.15	1.03	0.74	1.49	1.95	2.18	1.86	2.12	4.76	2.55	3.28	2.61	5.74	5.54	6.75	5.02	3.49	4.53	6.20	6.43	4.35	4.69	1.96	3.62
	Lactose ABC transporter permease	X276_20365	0.30	0.28	0.14	0.18	1.36	0.54	0.20	0.34	0.87	0.71	0.44	0.32	0.90	0.95	1.23	0.96	1.32	1.33	1.82	1.16	1.61	0.78	1.17	0.96
	Other carbohydrate transporters
	Sugar ABC transporter substrate-binding protein	X276_25560	535.63	218.29	501.20	223.13	73.85	90.22	69.26	89.83	15.11	17.53	12.58	19.84	135.72	68.97	128.46	60.94	92.22	115.86	89.05	115.29	95.35	108.47	91.43	116.29
	Sugar ABC transporter permease	X276_25555	180.37	43.26	191.94	52.13	19.25	29.43	27.25	25.85	4.56	5.35	6.42	6.91	33.06	14.80	35.68	16.08	27.85	41.20	34.91	43.57	33.19	45.09	37.61	42.43
	Sugar ABC transporter permease	X276_25550	246.69	61.59	220.81	57.28	23.70	29.70	25.66	27.72	5.91	4.18	4.13	4.32	20.92	12.92	21.83	9.43	25.29	34.58	24.52	30.93	33.28	41.56	31.54	32.95
	Sugar ABC transporter substrate-binding protein	X276_24760	114.27	91.09	106.53	90.86	112.17	132.91	107.22	123.58	158.15	134.12	151.04	127.07	149.65	109.88	159.84	118.52	105.27	101.93	117.92	98.27	94.22	101.24	97.11	96.58
	Sugar ABC transporter substrate-binding protein	X276_23275	1.85	1.79	2.11	1.66	1.96	2.35	2.33	1.87	2.41	2.22	1.92	2.12	3.92	2.13	4.86	3.34	3.09	2.58	3.62	4.02	2.60	2.85	2.71	2.58
	Sugar ABC transporter permease	X276_23270	1.58	1.30	1.05	1.08	1.89	0.70	1.50	1.15	1.62	1.87	2.32	1.34	2.46	1.53	3.22	2.01	3.61	3.10	4.29	2.78	1.81	2.85	3.32	1.55
	Sugar ABC transporter permease	X276_23265	2.11	1.34	1.58	1.27	1.41	1.45	1.45	1.57	1.35	1.23	1.58	1.80	2.40	1.98	3.00	1.22	2.67	2.80	3.96	2.75	2.48	1.74	2.43	1.67
	Sugar ABC transporter substrate-binding protein	X276_23185	1.46	1.24	1.32	1.64	1.52	1.88	1.91	1.74	2.68	2.22	2.91	1.76	4.48	3.78	2.90	4.39	3.46	4.78	5.07	4.38	3.79	3.98	3.81	3.80
	Sugar ABC transporter permease	X276_23180	1.21	0.66	1.22	0.71	0.70	0.82	0.75	0.45	1.51	1.46	1.18	1.15	2.19	2.47	1.94	1.73	2.51	1.78	2.52	2.22	1.07	2.33	0.64	1.95
	Sugar ABC transporter permease	X276_23175	1.23	0.89	1.62	1.80	1.11	2.31	1.71	1.75	2.02	1.87	1.95	2.62	3.10	4.11	3.28	3.59	3.85	2.98	4.46	2.23	1.70	3.18	3.36	4.09
	Sugar ABC transporter permease	X276_23090	23.98	19.96	27.68	21.64	9.92	11.53	9.08	11.44	12.46	18.78	13.33	18.00	6.94	5.10	7.55	6.24	6.53	7.11	8.86	8.77	6.59	8.43	7.30	6.60
	Sugar ABC transporter permease	X276_23085	27.85	22.70	22.63	19.58	11.00	11.71	10.86	10.16	14.05	17.88	11.72	14.38	8.64	7.95	6.38	5.95	6.00	7.35	5.50	4.89	5.86	8.10	3.65	4.28
	Sugar ABC transporter permease	X276_19480	14.70	12.22	14.14	14.47	16.40	11.72	14.10	14.70	34.18	30.19	33.87	26.89	33.43	27.23	39.87	27.41	31.45	41.69	38.78	40.91	31.67	37.12	37.70	42.21
	Sugar ABC transporter permease	X276_19475	18.61	14.15	15.48	13.47	14.82	15.35	18.70	15.52	33.10	25.47	28.23	27.96	29.27	30.60	26.55	22.58	29.88	42.83	30.27	35.42	29.79	38.55	27.94	28.27
	Sugar ABC transporter ATP-binding protein	X276_16110	4.58	5.44	2.31	5.03	9.11	8.74	7.50	9.55	10.24	9.00	9.55	9.03	11.68	12.44	11.71	10.82	12.73	11.51	12.38	10.80	8.96	11.82	8.96	9.24
	Sugar ABC transporter ATP-binding protein	X276_16105	5.44	5.65	4.47	5.66	7.12	9.19	7.56	8.54	9.65	10.89	8.76	10.57	11.85	12.82	11.66	11.51	12.48	9.96	11.04	8.42	7.47	8.40	8.72	6.69
	Sugar ABC transporter substrate-binding protein	X276_09665	29.26	22.96	38.04	25.67	24.65	29.73	27.39	28.22	17.70	18.59	20.90	21.99	15.28	11.70	20.08	16.01	21.49	19.32	22.94	19.53	18.81	19.37	19.30	19.99
	Sugar ABC transporter permease	X276_07615	0.65	0.64	0.50	0.00	0.69	0.56	0.59	0.31	1.25	0.71	0.58	0.19	2.18	1.18	1.96	1.62	1.53	2.42	1.18	1.26	1.58	1.54	1.12	0.78
	Sugar ABC transporter permease	X276_07610	2.64	1.21	3.59	1.43	3.67	1.65	0.00	1.83	1.93	2.31	1.71	3.71	12.71	8.62	32.31	14.49	40.66	38.46	69.64	60.27	40.86	42.28	52.23	58.20
	Sugar ABC transporter substrate-binding protein	X276_06530	7.83	5.02	8.95	6.13	4.14	5.69	4.85	3.82	6.29	5.36	6.86	5.99	9.70	7.76	9.47	6.64	17.77	15.98	20.71	16.65	15.18	15.53	14.39	14.10
	Sugar ABC transporter permease	X276_06525	2.16	1.10	1.12	0.92	2.27	1.91	2.18	2.75	2.45	2.04	1.42	1.84	3.34	3.48	5.13	2.70	3.60	4.23	3.91	2.83	2.02	4.18	2.17	3.06
	Sugar ABC transporter permease	X276_06520	1.78	1.70	2.09	1.73	1.76	1.51	1.63	2.13	2.32	1.85	2.55	2.74	5.55	3.35	4.73	3.70	3.73	3.76	3.43	2.94	2.83	3.61	3.70	2.46
	Sugar ABC transporter permease	X276_03455	2.04	1.13	1.56	0.77	0.50	1.05	2.18	2.46	2.33	2.03	2.23	2.16	6.87	7.07	8.70	4.64	6.72	4.26	6.18	8.80	3.13	3.88	3.68	2.41
	Sugar ABC transporter permease	X276_03450	2.15	1.68	1.30	0.61	1.55	2.75	1.94	2.96	4.19	3.67	5.42	3.37	9.90	8.79	11.86	7.82	11.98	9.75	9.48	9.70	5.55	5.61	7.01	6.09
	Sugar ABC transporter substrate-binding protein	X276_03445	1.15	0.96	1.18	1.05	0.66	1.15	0.24	1.21	1.94	1.48	2.89	1.46	4.26	3.33	4.00	3.48	5.17	4.00	5.53	4.44	4.97	2.79	3.76	5.14
	Sugar ABC transporter permease	X276_03375	1.73	0.94	1.31	0.98	0.78	0.69	0.85	0.81	1.52	1.35	1.50	1.50	6.18	3.97	5.77	5.39	8.06	6.36	7.50	7.18	6.57	5.98	5.79	8.28
	Sugar ABC transporter permease	X276_03370	1.14	1.42	0.71	0.72	0.49	0.90	0.89	0.66	1.02	1.39	1.66	1.10	3.49	2.55	3.81	3.88	4.98	6.55	5.37	3.01	5.72	4.89	3.38	2.80
	Sugar ABC transporter ATP-binding protein	X276_03365	0.74	0.38	0.09	0.34	0.38	0.34	0.46	0.33	0.80	0.86	1.28	0.59	3.02	1.88	2.71	1.80	5.18	3.43	4.84	3.75	3.35	4.10	3.70	3.94

## Sheet: B. Differential_exp._analysis
S6 File. Other genes encoding putative carbohydrate transporters in C. beijerinckii NRRL B-598.
B. Differential expression analysis
			T2 vs T1	T3 vs T2	T4 vs T3	T5 vs T4	T6 vs T5	baseMean	T2 vs T1			T3 vs T2			T4 vs T3			T5 vs T4			T6 vs T5
Gene	Putative physiological role	Locus tag	diff	diff	diff	diff	diff		log2FoldChange	padj	diff	log2FoldChange	padj	diff	log2FoldChange	padj	diff	log2FoldChange	padj	diff	log2FoldChange	padj	diff
	PTS enzyme EII subunits
	Beta-Glucoside transporter
ascIIBC	Beta-Glucoside PTS enzyme EII BC subunit	X276_23380	-1	1	1	0	0	34.09	-1.4797	8.40E-05	-1	1.3317	4.72E-04	1	1.4821	3.00E-10	1	0.0329	9.08E-01	0	-0.4198	1.28E-01	0
	Galactose transporters
galIIA	Galactose PTS enzyme EII A subunit	X276_23995	0	0	0	0	0	10.65	-0.0524	9.27E-01	0	0.3185	5.41E-01	0	0.7163	3.40E-02	0	-0.5442	1.35E-01	0	-0.0506	9.38E-01	0
galIIB	Galactose PTS enzyme EII B subunit	X276_23990	0	0	0	0	0	14.42	-0.0934	8.52E-01	0	0.9298	1.58E-02	0	-0.1948	5.53E-01	0	-0.8469	2.06E-02	0	0.0152	9.82E-01	0
galIIC	Galactose PTS enzyme EII C subunit	X276_23985	0	1	0	0	0	56.35	-0.5171	2.66E-02	0	0.7873	3.58E-04	1	-0.0819	6.87E-01	0	-0.0161	9.52E-01	0	0.1361	6.13E-01	0
	Mannose transporters
manIIA	Mannose PTS enzyme EII A subunit	X276_22060	0	1	1	-1	0	142.31	0.0042	9.89E-01	0	1.0230	8.21E-05	1	1.2785	3.93E-08	1	-2.4280	5.42E-24	-1	-0.1257	7.33E-01	0
manIIB	Mannose PTS enzyme EII B subunit	X276_22055	0	1	1	-1	0	134.80	0.1391	6.58E-01	0	0.9679	1.91E-04	1	1.1810	3.43E-07	1	-1.9260	5.28E-16	-1	-0.3891	2.16E-01	0
manIIC	Mannose PTS enzyme EII C subunit	X276_22050	0	1	1	-1	0	197.44	0.1930	4.26E-01	0	0.9223	6.97E-06	1	0.9237	6.80E-07	1	-1.2720	2.26E-11	-1	-0.3349	1.64E-01	0
manIID	Mannose PTS enzyme EII D subunit	X276_22045	0	1	1	-1	0	190.36	0.1147	5.06E-01	0	0.6584	2.58E-06	1	0.6964	6.57E-09	1	-0.7803	2.78E-10	-1	-0.2463	1.31E-01	0
manIIA	Mannose PTS enzyme EII A subunit	X276_22020	0	1	1	-1	0	290.95	0.3387	5.31E-03	0	0.4397	6.77E-05	1	0.9577	3.16E-26	1	-0.3960	1.77E-05	-1	-0.3466	1.50E-03	0
manIIB	Mannose PTS enzyme EII B subunit	X276_22015	0	1	1	-1	0	382.46	0.2851	7.17E-03	0	0.4848	3.23E-07	1	0.9224	1.17E-31	1	-0.4626	6.65E-09	-1	-0.2226	2.45E-02	0
manIIC	Mannose PTS enzyme EII C subunit	X276_22010	0	1	1	0	0	510.44	0.0519	7.81E-01	0	0.6996	3.36E-06	1	0.9926	4.83E-13	1	-0.4230	3.77E-03	0	-0.2719	1.01E-01	0
manIID	Mannose PTS enzyme EII D subunit	X276_22005	0	1	1	-1	0	542.24	-0.2601	1.18E-02	0	0.6669	1.88E-12	1	1.2267	3.82E-52	1	-0.6599	2.93E-16	-1	-0.2783	3.98E-03	0
manIIC	Mannose PTS enzyme EII C subunit	X276_15805	0	0	0	0	0	10.15	-1.3262	1.50E-03	0	-0.0204	9.74E-01	0	-1.1430	1.31E-02	0	0.5412	3.40E-01	0	0.2152	7.69E-01	0
manIID	Mannose PTS enzyme EII D subunit	X276_15800	-1	0	0	0	0	13.63	-1.8493	4.77E-07	-1	0.5537	2.20E-01	0	-1.1145	2.88E-03	0	-0.3416	5.31E-01	0	1.2411	1.77E-02	0
manIIB	Mannose PTS enzyme EII B subunit	X276_15795	0	0	0	0	0	12.82	-0.1759	6.71E-01	0	-0.5053	2.22E-01	0	-0.7138	6.02E-02	0	-0.1054	8.49E-01	0	-0.2041	7.73E-01	0
manIIA	Mannose PTS enzyme EII A subunit	X276_15785	0	0	0	0	0	18.89	-0.1574	7.16E-01	0	0.1360	7.73E-01	0	-0.6299	7.24E-02	0	0.4106	3.08E-01	0	-0.0152	9.79E-01	0
manIIA	Mannose PTS enzyme EII A subunit	X276_09430	0	0	0	0	0	613.82	-0.0570	7.19E-01	0	0.0561	7.48E-01	0	-0.2029	1.29E-01	0	0.0477	7.73E-01	0	-0.2256	1.49E-01	0
manIID	Mannose PTS enzyme EII D subunit	X276_06565	1	1	0	-1	0	155.45	0.5160	2.12E-04	1	0.6289	2.65E-07	1	0.0183	8.82E-01	0	-0.5283	4.22E-06	-1	-0.3388	2.48E-02	0
manIIC	Mannose PTS enzyme EII C subunit	X276_06560	1	1	0	0	0	83.85	0.7739	1.27E-04	1	0.8021	2.70E-06	1	-0.0510	7.59E-01	0	-0.5021	2.03E-03	0	-0.2520	2.52E-01	0
manIIB	Mannose PTS enzyme EII B subunit	X276_06555	0	0	0	0	0	27.07	-0.2167	6.12E-01	0	1.1199	1.42E-03	0	0.0726	8.25E-01	0	-0.9786	2.63E-03	0	0.4894	2.34E-01	0
manIIA	Mannose PTS enzyme EII A subunit	X276_06550	0	0	0	0	0	20.34	0.2874	5.04E-01	0	1.0012	3.76E-03	0	-0.6043	4.35E-02	0	-0.9856	6.10E-03	0	0.4602	3.36E-01	0
manIID	Mannose PTS enzyme EII D subunit	X276_00975	1	1	0	-1	-1	221.42	0.5788	1.91E-06	1	0.7459	1.58E-12	1	-0.0161	8.82E-01	0	-0.5175	2.41E-07	-1	-0.4364	5.32E-04	-1
manIIC	Mannose PTS enzyme EII C subunit	X276_00970	1	1	0	0	0	164.30	0.9913	1.75E-07	1	0.9818	6.33E-09	1	-0.2524	1.23E-01	0	-0.3005	8.95E-02	0	-0.3209	1.14E-01	0
manIIB	Mannose PTS enzyme EII B subunit	X276_00965	1	1	0	0	0	157.49	1.4841	5.27E-18	1	0.5839	1.60E-04	1	-0.4322	2.60E-03	0	-0.4556	3.65E-03	0	-0.1821	3.74E-01	0
manIIA	Mannose PTS enzyme EII A subunit	X276_00960	1	0	-1	0	0	199.35	1.6470	5.19E-17	1	0.5972	1.75E-03	0	-0.7249	4.17E-05	-1	-0.3508	8.03E-02	0	-0.0504	8.59E-01	0
	Cellobiose transporters
celIIB	Cellobiose PTS enzyme EII B subunit	X276_22975	0	1	0	-1	-1	959.84	0.0281	8.83E-01	0	1.3276	1.00E-19	1	0.4747	1.05E-03	0	-0.8591	3.92E-09	-1	-0.7156	3.84E-06	-1
celIIC	Cellobiose PTS enzyme EII C subunit	X276_22085	0	1	1	0	0	58.71	0.0581	8.40E-01	0	0.7988	1.39E-04	1	0.5945	1.81E-04	1	-0.1161	5.27E-01	0	-0.2431	2.60E-01	0
celIIB	Cellobiose PTS enzyme EII B subunit	X276_22080	0	0	0	0	0	32.15	0.4367	1.84E-01	0	0.2215	5.01E-01	0	0.4827	3.36E-02	0	0.3137	1.74E-01	0	0.2565	3.40E-01	0
celIIA	Cellobiose PTS enzyme EII A subunit	X276_22075	0	0	0	1	0	43.18	-0.0604	8.53E-01	0	0.3018	2.93E-01	0	0.2762	1.99E-01	0	0.8184	1.45E-05	1	0.1184	6.41E-01	0
celIIC	Cellobiose PTS enzyme EII C subunit	X276_13000	0	0	0	1	0	40.07	0.7030	3.73E-02	0	0.4697	1.10E-01	0	0.5981	4.10E-03	0	0.7119	1.24E-04	1	0.2212	3.30E-01	0
celIIB	Cellobiose PTS enzyme EII B subunit	X276_12995	0	0	0	0	0	11.32	1.5305	2.30E-02	0	0.0021	9.97E-01	0	1.2359	1.70E-03	0	0.3867	3.09E-01	0	-0.7769	8.65E-02	0
celIIA	Cellobiose PTS enzyme EII A subunit	X276_12990	0	0	0	0	0	6.90	0.9605	1.75E-01	0	-0.3799	5.97E-01	0	1.4641	2.45E-03	0	-0.5959	2.24E-01	0	-0.0015	9.99E-01	0
celIIA	Cellobiose PTS enzyme EII A subunit	X276_06860	0	0	0	0	0	41.52	0.2970	2.75E-01	0	0.7128	1.62E-03	0	-0.3016	1.26E-01	0	-0.2891	2.07E-01	0	-0.3490	2.39E-01	0
celIIB	Cellobiose PTS enzyme EII B subunit	X276_06855	0	0	0	0	0	24.87	0.1980	5.66E-01	0	0.3952	2.01E-01	0	-0.5457	3.16E-02	0	0.0489	8.93E-01	0	-0.2674	5.01E-01	0
celIIC	Cellobiose PTS enzyme EII C subunit	X276_06850	0	0	0	0	0	64.97	0.2786	1.67E-01	0	0.3109	9.62E-02	0	0.1331	3.92E-01	0	-0.1665	3.29E-01	0	-0.2819	1.83E-01	0
celIIC	Cellobiose PTS enzyme EII C subunit	X276_03040	-1	1	1	0	-1	280.95	-0.8196	1.25E-06	-1	1.3397	7.78E-17	1	0.8984	7.71E-11	1	0.2490	9.75E-02	0	-0.6848	4.31E-06	-1
celIIA	Cellobiose PTS enzyme EII A subunit	X276_03030	0	1	1	0	0	48.00	0.0762	8.15E-01	0	1.0086	1.21E-05	1	0.7189	1.28E-05	1	-0.1994	2.71E-01	0	-0.4223	5.48E-02	0
celIIB	Cellobiose PTS enzyme EII B subunit	X276_03025	0	1	0	0	0	39.34	-0.0677	8.54E-01	0	1.1619	8.15E-06	1	0.4284	2.49E-02	0	0.1475	4.90E-01	0	-0.3651	1.36E-01	0
celIIC	Cellobiose PTS enzyme EII C subunit	X276_02670	0	0	1	-1	0	228.61	0.6618	2.34E-01	0	-0.1435	8.33E-01	0	2.8215	4.62E-09	1	-3.0346	7.01E-10	-1	0.1229	8.67E-01	0
celIIB	Cellobiose PTS enzyme EII B subunit	X276_02665	0	1	1	-1	0	123.38	0.1964	8.26E-01	0	2.9125	2.27E-06	1	4.2800	2.11E-21	1	-3.9547	3.20E-18	-1	-0.9856	9.00E-02	0
celIIA	Cellobiose PTS enzyme EII A subunit	X276_02660	0	1	1	-1	0	188.79	1.3958	7.45E-02	0	2.9155	9.84E-07	1	3.8829	9.91E-15	1	-3.5361	4.41E-12	-1	-1.2299	4.20E-02	0
celIIC	Cellobiose PTS enzyme EII C subunit	X276_02650	-1	1	0	-1	0	169.61	-0.6367	2.43E-04	-1	1.5700	1.37E-23	1	0.3794	4.60E-03	0	-0.5120	2.29E-04	-1	-0.2818	1.03E-01	0
celIIB	Cellobiose PTS enzyme EII B subunit	X276_02645	0	1	0	-1	0	69.28	-0.4714	5.22E-02	0	1.6399	2.24E-15	1	-0.0602	7.51E-01	0	-0.9367	4.87E-07	-1	0.2274	3.80E-01	0
celIIA	Cellobiose PTS enzyme EII A subunit	X276_02640	0	1	0	-1	0	50.81	0.1525	6.41E-01	0	1.3067	1.12E-07	1	0.2179	3.24E-01	0	-1.4050	8.19E-10	-1	-0.0001	1.00E+00	0
celIIC	Cellobiose PTS enzyme EII C subunit	X276_02415	0	0	1	0	-1	183.51	-0.1803	5.14E-01	0	0.2405	3.90E-01	0	2.7771	4.79E-48	1	0.2446	2.19E-01	0	-1.4408	1.79E-14	-1
celIIB	Cellobiose PTS enzyme EII B subunit	X276_02410	0	0	1	0	-1	45.94	-2.5932	3.74E-03	0	2.1416	2.32E-02	0	4.5401	2.11E-29	1	-0.0058	9.89E-01	0	-1.5763	8.36E-07	-1
celIIA	Cellobiose PTS enzyme EII A subunit	X276_02405	0	0	1	0	-1	65.08	-1.2688	1.46E-02	0	1.3327	1.01E-02	0	3.8082	5.54E-35	1	-0.2534	3.93E-01	0	-1.5632	7.28E-08	-1
	Lactose transporters
lacIIA	Lactose PTS enzyme EII A subunit	X276_24765	0	0	-1	0	0	293.29	-0.2009	6.92E-02	0	-0.0508	7.07E-01	0	-0.4570	4.65E-06	-1	-0.1334	2.69E-01	0	0.1344	3.38E-01	0
lacIIA	Lactose PTS enzyme EII A subunit	X276_13205	0	1	1	1	-1	125.75	-0.6878	5.53E-03	0	1.9502	1.44E-20	1	1.0360	5.33E-15	1	0.5797	2.49E-06	1	-0.6031	1.28E-05	-1
lacIIC	Lactose PTS enzyme EII C subunit	X276_13195	-1	1	1	0	0	763.60	-1.7007	8.93E-25	-1	2.0869	9.67E-38	1	1.4022	4.94E-23	1	0.4697	1.65E-03	0	-0.3590	2.56E-02	0
lacIIB	Lactose PTS enzyme EII B subunit	X276_13190	-1	1	1	0	0	205.09	-1.7772	1.00E-15	-1	2.2698	2.60E-26	1	1.1664	1.32E-13	1	0.2509	1.44E-01	0	-0.3227	7.84E-02	0
	Maltose transporter
malP	Maltose PTS enzyme EII BC subunit	X276_02305	0	0	0	0	0	71.93	0.1627	5.24E-01	0	0.0536	8.55E-01	0	-0.1710	4.31E-01	0	-0.0646	8.10E-01	0	0.4987	3.98E-02	0
	Sucrose transporters
scrIIBC	Sucrose PTS enzyme EII BC subunit	X276_17270	0	1	1	0	1	188.59	-0.3293	9.52E-02	0	0.7800	1.08E-05	1	0.9905	3.25E-12	1	0.4129	3.58E-03	0	0.5204	3.28E-04	1
scrIIBC	Sucrose PTS enzyme EII BC subunit	X276_09780	0	1	0	-1	0	40.07	-0.8238	1.57E-01	0	2.9137	2.87E-09	1	1.1507	2.48E-03	0	-1.8197	4.08E-06	-1	-0.1832	7.52E-01	0
scrIIBC	Sucrose PTS enzyme EII BC subunit	X276_07040	0	0	0	0	0	17.28	-0.8259	2.56E-02	0	0.3716	3.90E-01	0	0.4481	1.52E-01	0	-0.3430	3.23E-01	0	-0.3253	4.87E-01	0
scrIIABC	Sucrose PTS enzyme EII ABC subunit	X276_00575	0	0	1	1	0	79.02	-0.2963	2.44E-01	0	-0.3030	2.76E-01	0	1.4297	1.79E-13	1	1.2775	9.91E-18	1	-0.0764	7.12E-01	0
	Trehalose transporter
treIIBC	Trehalose PTS enzyme EII BC subunit	X276_15060	0	0	0	0	0	42.06	-0.6257	1.50E-02	0	0.1002	7.65E-01	0	0.3584	1.19E-01	0	0.5057	2.14E-02	0	-0.0783	8.05E-01	0
	Mannitol transporter
mtlIIA	Mannitol PTS enzyme EII A subunit	X276_25485	0	0	0	0	0	495.25	0.3505	8.60E-02	0	-0.0345	8.98E-01	0	-0.1973	3.22E-01	0	-0.3659	7.55E-02	0	-0.4361	4.65E-02	0
	Sorbitol transporters
srlIIC	Sorbitol PTS enzyme EII C subunit	X276_25095	0	0	0	0	0	37.58	0.1919	4.82E-01	0	0.0171	9.57E-01	0	0.3260	1.11E-01	0	-0.6271	4.03E-03	0	0.5447	3.93E-02	0
srlIIB	Sorbitol PTS enzyme EII B subunit	X276_25090	0	0	0	0	0	102.28	-0.0535	7.71E-01	0	-0.0061	9.76E-01	0	-0.0192	9.02E-01	0	0.0087	9.64E-01	0	0.2910	9.05E-02	0
srlIIA	Sorbitol PTS enzyme EII A subunit	X276_25080	0	0	0	0	0	18.57	0.2099	5.96E-01	0	-0.0849	8.48E-01	0	-0.1449	6.66E-01	0	-0.1268	7.50E-01	0	0.0588	9.15E-01	0
	Non-PTS
	Arabinose transporters
	Arabinose ABC transporter substrate-binding protein	X276_14870	0	0	1	0	0	46.91	-0.2452	4.53E-01	0	0.4129	1.82E-01	0	1.1167	1.97E-07	1	0.2672	2.22E-01	0	-0.0451	8.85E-01	0
	Arabinose ABC transporter permease	X276_14865	0	0	1	0	0	29.63	-0.6451	1.24E-01	0	0.8391	3.85E-02	0	1.3477	9.31E-07	1	0.2704	3.35E-01	0	-0.3835	2.31E-01	0
	Arabinose ABC transporter permease	X276_14860	0	0	1	0	0	19.07	-0.4497	3.62E-01	0	0.5992	2.11E-01	0	1.1815	2.23E-04	1	0.3006	3.53E-01	0	-0.5593	1.35E-01	0
	Galactose transporters
	Galactose ABC transporter substrate-binding protein	X276_22140	-1	0	1	0	-1	179.09	-0.9638	3.35E-06	-1	0.3374	1.59E-01	0	2.2021	5.08E-37	1	0.4678	5.38E-03	0	-1.3160	2.16E-14	-1
	Galactose ABC transporter substrate-binding protein	X276_21125	0	-1	0	0	-1	519.08	0.0929	2.44E-01	0	-0.8583	8.45E-33	-1	0.1829	1.36E-02	0	0.1343	8.93E-02	0	-0.3688	1.42E-05	-1
	Galactose ABC transporter substrate-binding protein	X276_15645	0	0	1	1	-1	108.20	-0.7283	3.10E-03	0	0.6552	8.80E-03	0	1.8434	4.03E-25	1	0.8051	3.24E-07	1	-1.4780	2.50E-17	-1
	Galactose ABC transporter substrate-binding protein	X276_15640	-1	0	1	1	-1	438.48	-0.8463	4.88E-08	-1	0.4078	1.56E-02	0	2.2954	4.12E-72	1	0.8562	2.09E-13	1	-0.6825	2.99E-08	-1
	Galactose ABC transporter substrate-binding protein	X276_14130	0	0	1	1	-1	93.25	-0.9731	1.67E-03	0	0.5355	1.19E-01	0	2.4159	1.12E-25	1	0.8690	1.46E-05	1	-1.1255	1.50E-07	-1
	Galactose ABC transporter substrate-binding protein	X276_11860	0	0	1	1	-1	223.12	0.0052	9.79E-01	0	0.3001	6.10E-02	0	1.1582	6.18E-21	1	0.4129	6.96E-04	1	-0.5821	8.29E-06	-1
	Galactose ABC transporter substrate-binding protein	X276_11025	0	0	0	0	0	219.89	-0.2421	3.38E-01	0	-0.2661	3.20E-01	0	0.4853	3.03E-02	0	-0.0329	9.14E-01	0	-0.0675	8.36E-01	0
	Galactose ABC transporter substrate-binding protein	X276_10720	0	1	1	1	-1	186.43	-0.0989	6.12E-01	0	0.6423	3.57E-05	1	1.2342	5.79E-26	1	0.5771	7.03E-08	1	-0.4593	1.34E-04	-1
	Galactose ABC transporter substrate-binding protein	X276_10685	0	0	1	1	0	66.13	-0.9661	4.83E-03	0	0.8663	1.29E-02	0	2.1826	6.86E-24	1	0.7514	1.27E-05	1	-0.5350	6.58E-03	0
	Galactose ABC transporter substrate-binding protein	X276_09655	0	0	1	1	0	91.26	-0.1490	5.87E-01	0	-0.0428	8.96E-01	0	1.8690	5.57E-25	1	0.7026	3.28E-06	1	-0.4006	2.24E-02	0
	Galactose ABC transporter substrate-binding protein	X276_09415	-1	1	1	0	-1	112.43	-1.4799	5.00E-09	-1	1.1153	1.94E-05	1	2.3590	3.52E-43	1	0.2689	9.20E-02	0	-1.1095	2.17E-11	-1
	Galactose ABC transporter substrate-binding protein	X276_09020	-1	0	1	1	-1	403.16	-1.0306	4.78E-10	-1	0.3229	9.41E-02	0	3.0128	3.30E-121	1	1.0023	1.87E-22	1	-0.9520	1.47E-18	-1
	Galactose ABC transporter substrate-binding protein	X276_06280	0	0	1	0	0	118.78	-0.6354	6.16E-03	0	-0.5386	3.91E-02	0	2.2168	9.11E-27	1	0.4508	2.08E-02	0	-0.3194	1.51E-01	0
	Galactose ABC transporter substrate-binding protein	X276_05905	0	0	1	1	0	80.93	-0.6723	1.60E-02	0	0.5316	6.84E-02	0	1.4110	2.39E-12	1	0.8076	4.20E-06	1	0.3360	9.25E-02	0
	Galactose ABC transporter substrate-binding protein	X276_03540	-1	0	1	1	-1	179.39	-0.7694	3.01E-06	-1	0.1161	5.89E-01	0	1.9405	1.45E-50	1	0.9759	1.39E-21	1	-1.1401	3.71E-23	-1
	Galactose ABC transporter substrate-binding protein	X276_03535	-1	0	1	1	-1	141.69	-1.6343	1.57E-12	-1	0.4839	8.16E-02	0	2.6817	1.27E-51	1	0.9489	4.29E-12	1	-1.2525	5.76E-17	-1
	Galactose ABC transporter substrate-binding protein	X276_03530	0	0	-1	0	0	162.27	-0.0071	9.63E-01	0	0.2486	4.22E-02	0	-0.4909	2.34E-06	-1	0.0183	9.06E-01	0	-0.0644	7.08E-01	0
	Galactose ABC transporter substrate-binding protein	X276_03525	0	0	-1	0	0	150.62	0.0206	8.92E-01	0	0.0228	8.92E-01	0	-0.4024	3.16E-04	-1	-0.1897	1.56E-01	0	-0.0865	6.39E-01	0
	Galactose ABC transporter ATP-binding protein	X276_03505	0	1	1	-1	0	207.11	-0.7619	1.79E-01	0	2.3792	1.89E-06	1	4.1986	3.35E-24	1	-4.4231	5.16E-26	-1	-1.0330	5.15E-02	0
	Galactose ABC transporter substrate-binding protein	X276_03500	0	1	1	-1	-1	514.26	-0.4860	1.91E-01	0	3.6752	5.40E-34	1	2.9775	2.58E-31	1	-4.0012	8.25E-54	-1	-1.7687	8.93E-09	-1
	Ribose transporters
	Ribose ABC transporter permease	X276_07540	0	0	0	0	0	7.15	0.1163	8.83E-01	0	0.6307	3.52E-01	0	0.3070	5.45E-01	0	0.2852	5.94E-01	0	-0.7274	2.59E-01	0
	Ribose transporter ATP-binding protein	X276_07535	0	1	0	0	0	9.03	-0.7672	3.21E-01	0	2.2216	4.10E-04	1	0.1854	6.50E-01	0	-0.4567	3.03E-01	0	0.3920	4.75E-01	0
	Ribose ABC transporter substrate-binding protein	X276_00690	0	0	1	1	0	56.57	-0.5345	5.33E-02	0	0.4817	9.05E-02	0	0.7837	1.72E-04	1	0.6948	3.21E-04	1	-0.0549	8.46E-01	0
	Ribose ABC transporter permease	X276_00685	0	0	0	0	0	9.94	-0.8529	1.69E-01	0	1.0447	8.35E-02	0	0.0803	8.62E-01	0	0.7556	6.55E-02	0	0.3805	4.25E-01	0
	Ribose transporter ATP-binding protein	X276_00680	0	0	0	0	0	5.99	-1.0647	2.83E-01	0	1.3572	1.57E-01	0	1.2923	1.78E-02	0	0.1049	8.66E-01	0	0.0026	9.98E-01	0
	Xylose transporters
xylT	Xylose proton-symporter	X276_26120	-1	0	1	1	0	61.92	-0.7166	3.62E-04	-1	-0.4284	7.19E-02	0	0.7879	3.39E-05	1	0.6205	2.63E-04	1	0.2838	1.55E-01	0
xynB	Putative xylose symporter	X276_05225	0	0	0	0	0	15.67	-0.6901	1.15E-01	0	0.5784	2.05E-01	0	0.7723	1.15E-02	0	0.1932	5.50E-01	0	-0.2105	6.10E-01	0
	Xylose-transporting ATPase	X276_03430	0	0	1	0	0	42.68	-0.6376	2.34E-02	0	0.3363	2.88E-01	0	1.0255	1.93E-06	1	0.4219	4.09E-02	0	-0.7588	1.50E-03	0
	Xylose transporter ATP-binding protein	X276_03425	0	0	1	0	0	64.16	-0.3627	1.14E-01	0	0.2861	2.35E-01	0	0.8101	1.89E-06	1	0.3132	6.37E-02	0	-0.3182	1.17E-01	0
	Xylose-transporting ATPase	X276_03420	0	0	1	0	0	85.16	-0.7472	5.29E-03	0	0.8666	1.11E-03	0	0.9165	3.25E-05	1	0.0359	9.04E-01	0	-0.7050	5.23E-03	0
xylF	Xylose ABC transporter XylFGH substrate-binding protein	X276_14760	0	0	1	-1	0	29.02	0.3761	6.00E-01	0	0.2293	7.67E-01	0	2.6325	6.72E-07	1	-2.7360	6.12E-07	-1	0.5736	4.25E-01	0
xylG	Xylose ABC transporter XylFGH nucleotide-binding protein	X276_14755	0	0	0	0	0	17.91	0.4966	4.28E-01	0	0.0656	9.29E-01	0	1.5211	1.39E-03	0	-1.6126	1.27E-03	0	0.3337	6.30E-01	0
xylH	Xylose ABC transporter XylFGH membrane-spanning protein	X276_14750	0	0	0	0	0	28.24	0.3268	4.80E-01	0	0.4512	2.88E-01	0	0.9113	2.62E-03	0	0.4375	1.55E-01	0	-0.2041	5.96E-01	0
	Lactose transporters
	Lactose ABC transporter substrate-binding protein	X276_20375	0	0	0	0	0	18.21	0.1544	7.64E-01	0	0.8554	2.96E-02	0	0.6625	1.56E-02	0	0.0598	8.61E-01	0	-0.3709	3.09E-01	0
	Lactose ABC transporter permease	X276_20370	0	0	0	0	0	27.48	0.2268	5.77E-01	0	0.5641	1.04E-01	0	0.5717	3.02E-02	0	-0.0382	9.13E-01	0	-0.2615	4.63E-01	0
	Lactose ABC transporter permease	X276_20365	0	0	0	0	0	5.91	0.9019	2.19E-01	0	-0.1365	8.62E-01	0	0.4165	4.33E-01	0	0.6382	1.95E-01	0	-0.1282	8.56E-01	0
	Other carbohydrate transporters
	Sugar ABC transporter substrate-binding protein	X276_25560	-1	-1	1	0	0	1706.99	-2.4893	1.13E-21	-1	-2.4469	3.91E-20	-1	2.3493	3.74E-19	1	0.2413	4.42E-01	0	0.1878	5.90E-01	0
	Sugar ABC transporter permease	X276_25555	-1	-1	1	0	0	363.57	-2.4867	3.34E-10	-1	-2.2802	4.27E-08	-1	1.8669	4.34E-06	1	0.7403	9.09E-02	0	0.2923	5.73E-01	0
	Sugar ABC transporter permease	X276_25550	-1	-1	1	0	0	403.24	-2.7425	1.49E-16	-1	-2.6707	5.42E-14	-1	1.5768	8.76E-06	1	0.9944	5.68E-03	0	0.4599	2.61E-01	0
	Sugar ABC transporter substrate-binding protein	X276_24760	0	0	-1	0	0	1221.58	-0.0694	5.31E-01	0	0.1119	3.16E-01	0	-0.3057	9.33E-04	-1	-0.1869	6.62E-02	0	0.0666	5.97E-01	0
	Sugar ABC transporter substrate-binding protein	X276_23275	0	0	0	0	0	31.00	-0.1163	7.09E-01	0	-0.1127	7.41E-01	0	0.5174	2.48E-02	0	0.0125	9.67E-01	0	-0.1202	7.25E-01	0
	Sugar ABC transporter permease	X276_23270	0	0	0	0	0	17.32	-0.2781	5.27E-01	0	0.3192	4.74E-01	0	0.1933	5.67E-01	0	0.6884	2.36E-02	0	-0.3570	3.60E-01	0
	Sugar ABC transporter permease	X276_23265	0	0	0	0	0	14.92	-0.3804	3.46E-01	0	-0.1748	7.16E-01	0	0.3846	2.60E-01	0	0.5972	5.78E-02	0	-0.3467	4.03E-01	0
	Sugar ABC transporter substrate-binding protein	X276_23185	0	0	0	0	0	33.84	-0.0159	9.66E-01	0	0.3011	3.44E-01	0	0.4783	3.52E-02	0	0.3245	1.60E-01	0	0.0127	9.73E-01	0
	Sugar ABC transporter permease	X276_23180	0	0	0	0	0	11.22	-0.8271	1.01E-01	0	0.8563	9.08E-02	0	0.4262	2.29E-01	0	0.2573	4.92E-01	0	-0.4205	3.67E-01	0
	Sugar ABC transporter permease	X276_23175	0	0	0	0	0	19.29	0.0331	9.43E-01	0	0.1216	7.94E-01	0	0.5302	8.49E-02	0	0.1251	7.23E-01	0	0.0064	9.91E-01	0
	Sugar ABC transporter permease	X276_23090	-1	0	-1	0	0	99.82	-1.4521	3.33E-17	-1	0.4245	3.10E-02	0	-1.4812	1.08E-16	-1	0.4011	6.26E-02	0	0.0743	8.07E-01	0
	Sugar ABC transporter permease	X276_23085	-1	0	-1	0	0	90.75	-1.4010	6.31E-15	-1	0.2717	2.13E-01	0	-1.2334	3.25E-11	-1	-0.1116	6.69E-01	0	0.0783	8.18E-01	0
	Sugar ABC transporter permease	X276_19480	0	1	0	0	0	255.85	-0.2819	8.03E-02	0	0.9953	3.26E-12	1	-0.1873	1.74E-01	0	0.4055	3.20E-03	0	0.1513	3.60E-01	0
	Sugar ABC transporter permease	X276_19475	0	1	0	1	0	195.38	-0.2699	1.15E-01	0	0.7019	6.62E-06	1	-0.2982	4.09E-02	0	0.5032	6.41E-04	1	0.0358	8.68E-01	0
	Sugar ABC transporter ATP-binding protein	X276_16110	1	0	0	0	0	142.69	0.6756	5.47E-05	1	-0.0353	8.72E-01	0	0.0753	6.46E-01	0	0.1859	2.68E-01	0	-0.0996	6.30E-01	0
	Sugar ABC transporter ATP-binding protein	X276_16105	0	0	0	0	0	138.20	0.2952	7.39E-02	0	0.1520	3.94E-01	0	0.0343	8.26E-01	0	-0.0179	9.26E-01	0	-0.2490	1.67E-01	0
	Sugar ABC transporter substrate-binding protein	X276_09665	0	-1	-1	1	0	204.16	-0.3782	1.13E-02	0	-0.6267	3.37E-05	-1	-0.5355	3.21E-04	-1	0.5512	3.78E-04	1	0.0807	7.01E-01	0
	Sugar ABC transporter permease	X276_07615	0	0	0	0	0	7.38	-0.1861	8.03E-01	0	0.3269	6.60E-01	0	1.0502	2.30E-02	0	0.0066	9.91E-01	0	-0.1746	7.92E-01	0
	Sugar ABC transporter permease	X276_07610	0	0	1	1	0	38.26	-0.4693	5.14E-01	0	0.1534	8.58E-01	0	2.6469	1.01E-08	1	1.7643	1.69E-07	1	0.0829	8.63E-01	0
	Sugar ABC transporter substrate-binding protein	X276_06530	-1	0	0	1	0	142.35	-0.8820	1.19E-07	-1	0.2421	2.20E-01	0	0.2466	1.21E-01	0	1.2261	8.72E-19	1	-0.0716	7.10E-01	0
	Sugar ABC transporter permease	X276_06525	0	0	0	0	0	20.65	0.4036	2.93E-01	0	-0.3561	3.68E-01	0	0.7032	1.93E-02	0	0.1368	6.87E-01	0	-0.1840	6.57E-01	0
	Sugar ABC transporter permease	X276_06520	0	0	0	0	0	22.60	-0.3764	2.76E-01	0	0.2721	4.64E-01	0	0.7145	3.54E-03	0	-0.1830	5.05E-01	0	0.0215	9.61E-01	0
	Sugar ABC transporter permease	X276_03455	0	0	1	0	0	25.54	-0.2242	6.27E-01	0	0.4139	3.53E-01	0	1.4294	1.27E-06	1	0.0693	8.44E-01	0	-0.7889	2.10E-02	0
	Sugar ABC transporter permease	X276_03450	0	0	1	0	0	44.99	0.3032	3.70E-01	0	0.7087	9.78E-03	0	0.9952	3.78E-07	1	0.2593	1.94E-01	0	-0.5836	9.50E-03	0
	Sugar ABC transporter substrate-binding protein	X276_03445	0	0	0	0	0	30.96	-0.6032	1.14E-01	0	0.9882	4.87E-03	0	0.7721	1.53E-03	0	0.4851	3.65E-02	0	-0.0225	9.53E-01	0
	Sugar ABC transporter permease	X276_03375	0	0	1	0	0	33.18	-1.0623	7.81E-03	0	0.8035	5.69E-02	0	1.6713	2.53E-11	1	0.5872	2.95E-03	0	0.0538	8.55E-01	0
	Sugar ABC transporter permease	X276_03370	0	0	1	0	0	23.63	-0.7302	1.09E-01	0	0.6187	1.93E-01	0	1.1998	1.12E-04	1	0.7034	1.03E-02	0	-0.0408	9.23E-01	0
	Sugar ABC transporter ATP-binding protein	X276_03365	0	0	1	1	0	26.37	-0.5232	3.42E-01	0	1.1078	2.12E-02	0	1.2416	2.50E-05	1	1.0016	3.02E-05	1	-0.0096	9.79E-01	0

## Sheet: C. Heatmap
S6 File. Other genes encoding putative carbohydrate transporters in C. beijerinckii NRRL B-598.
D. Heatmap
Gene	Putative physiological role	Locus tag	T1	T2	T3	T4	T5	T6
	PTS enzyme EII subunits
	Beta-Glucoside transporter
ascIIBC	Beta-Glucoside PTS enzyme EII BC subunit	X276_23380	-0.593867	-1.30015	-0.687023	1.02582	1.11174	0.443475
	Galactose transporters
galIIA	Galactose PTS enzyme EII A subunit	X276_23995	-0.77419	-0.943141	-0.284331	1.84877	0.0942576	0.0586344
galIIB	Galactose PTS enzyme EII B subunit	X276_23990	-0.430481	-0.637741	1.50251	1.03331	-0.787709	-0.679882
galIIC	Galactose PTS enzyme EII C subunit	X276_23985	-0.322323	-1.87489	0.728934	0.320565	0.363896	0.783819
	Mannose transporters
manIIA	Mannose PTS enzyme EII A subunit	X276_22060	-0.490331	-0.490293	0.157062	1.9612	-0.545143	-0.592492
manIIB	Mannose PTS enzyme EII B subunit	X276_22055	-0.59173	-0.519397	0.167392	1.95458	-0.403488	-0.607355
manIIC	Mannose PTS enzyme EII C subunit	X276_22050	-0.78918	-0.671678	0.22886	1.89844	-0.179093	-0.487351
manIID	Mannose PTS enzyme EII D subunit	X276_22045	-0.918989	-0.788855	0.191325	1.83389	0.0450888	-0.362459
manIIA	Mannose PTS enzyme EII A subunit	X276_22020	-1.12498	-0.823419	-0.302505	1.59699	0.643742	0.0101745
manIIB	Mannose PTS enzyme EII B subunit	X276_22015	-1.12509	-0.863736	-0.265665	1.62242	0.522886	0.109184
manIIC	Mannose PTS enzyme EII C subunit	X276_22010	-1.03984	-0.998755	-0.28521	1.56164	0.61636	0.145801
manIID	Mannose PTS enzyme EII D subunit	X276_22005	-0.776438	-0.970104	-0.388397	1.77641	0.385783	-0.0272512
manIIC	Mannose PTS enzyme EII C subunit	X276_15805	1.94127	-0.122756	-0.0181633	-0.885247	-0.540337	-0.374766
manIID	Mannose PTS enzyme EII D subunit	X276_15800	1.93038	-0.374157	0.0749293	-0.712034	-0.774728	-0.144385
manIIB	Mannose PTS enzyme EII B subunit	X276_15795	1.36769	1.05469	0.0321909	-0.750413	-0.831534	-0.872618
manIIA	Mannose PTS enzyme EII A subunit	X276_15785	0.912207	0.385525	0.839575	-1.80209	-0.240601	-0.0946179
manIIA	Mannose PTS enzyme EII A subunit	X276_09430	0.948967	0.495207	0.924123	-0.550749	-0.185876	-1.63167
manIID	Mannose PTS enzyme EII D subunit	X276_06565	-1.21286	-0.354424	1.19203	1.20117	-0.0979039	-0.728013
manIIC	Mannose PTS enzyme EII C subunit	X276_06560	-1.38174	-0.442142	1.25818	1.0531	-0.0381599	-0.449231
manIIB	Mannose PTS enzyme EII B subunit	X276_06555	-0.666522	-1.04548	1.04191	1.31808	-0.787599	0.139598
manIIA	Mannose PTS enzyme EII A subunit	X276_06550	-0.62259	-0.196574	1.84753	0.33045	-0.932395	-0.426416
manIID	Mannose PTS enzyme EII D subunit	X276_00975	-1.21086	-0.407959	1.2295	1.14402	-0.0153062	-0.739389
manIIC	Mannose PTS enzyme EII C subunit	X276_00970	-1.46074	-0.496646	1.38908	0.741199	0.164273	-0.337167
manIIB	Mannose PTS enzyme EII B subunit	X276_00965	-1.43578	0.235491	1.51533	0.484343	-0.271716	-0.52767
manIIA	Mannose PTS enzyme EII A subunit	X276_00960	-1.36038	0.356524	1.64731	0.121056	-0.352972	-0.411542
	Cellobiose transporters
celIIB	Cellobiose PTS enzyme EII B subunit	X276_22975	-0.859818	-0.84151	0.660072	1.63149	0.0796744	-0.669907
celIIC	Cellobiose PTS enzyme EII C subunit	X276_22085	-1.19143	-1.13776	-0.0733577	1.16191	0.904047	0.336593
celIIB	Cellobiose PTS enzyme EII B subunit	X276_22080	-1.1755	-0.721586	-0.537527	0.16017	0.82389	1.45056
celIIA	Cellobiose PTS enzyme EII A subunit	X276_22075	-0.797847	-0.829832	-0.583662	-0.318105	1.1345	1.39495
celIIC	Cellobiose PTS enzyme EII C subunit	X276_13000	-1.08782	-0.809549	-0.497744	0.0108862	1.00348	1.38074
celIIB	Cellobiose PTS enzyme EII B subunit	X276_12995	-1.23081	-0.593793	-0.591908	0.648051	1.51607	0.25239
celIIA	Cellobiose PTS enzyme EII A subunit	X276_12990	-1.28682	-0.268953	-0.810101	1.49544	0.448135	0.422301
celIIA	Cellobiose PTS enzyme EII A subunit	X276_06860	-0.974182	-0.421662	1.66931	0.618939	-0.0554925	-0.83691
celIIB	Cellobiose PTS enzyme EII B subunit	X276_06855	-0.429919	0.212394	1.85889	-0.463515	-0.138329	-1.03952
celIIC	Cellobiose PTS enzyme EII C subunit	X276_06850	-1.47332	-0.473512	0.712987	1.2133	0.569042	-0.548493
celIIC	Cellobiose PTS enzyme EII C subunit	X276_03040	-0.806819	-1.23929	-0.372282	0.862807	1.3779	0.177689
celIIA	Cellobiose PTS enzyme EII A subunit	X276_03030	-1.14661	-1.08822	-0.090209	1.31676	0.858246	0.150031
celIIB	Cellobiose PTS enzyme EII B subunit	X276_03025	-1.17221	-1.1947	0.0209311	0.831967	1.18121	0.3328
celIIC	Cellobiose PTS enzyme EII C subunit	X276_02670	-0.496186	-0.334828	-0.375979	2.03823	-0.430736	-0.400504
celIIB	Cellobiose PTS enzyme EII B subunit	X276_02665	-0.474115	-0.471003	-0.358851	2.03769	-0.326604	-0.407118
celIIA	Cellobiose PTS enzyme EII A subunit	X276_02660	-0.501873	-0.487714	-0.337391	2.03431	-0.291063	-0.416271
celIIC	Cellobiose PTS enzyme EII C subunit	X276_02650	-0.814513	-1.35625	0.590846	1.42162	0.318451	-0.160158
celIIB	Cellobiose PTS enzyme EII B subunit	X276_02645	-0.677837	-1.12046	1.333	1.11616	-0.4845	-0.166361
celIIA	Cellobiose PTS enzyme EII A subunit	X276_02640	-0.796102	-0.648373	1.06315	1.48532	-0.551843	-0.552144
celIIC	Cellobiose PTS enzyme EII C subunit	X276_02415	-0.770913	-0.804863	-0.759141	1.03899	1.44243	-0.146513
celIIB	Cellobiose PTS enzyme EII B subunit	X276_02410	-0.739607	-0.846694	-0.761053	1.24587	1.25716	-0.155681
celIIA	Cellobiose PTS enzyme EII A subunit	X276_02405	-0.737486	-0.823159	-0.723226	1.43621	1.0694	-0.221733
	Lactose transporters
lacIIA	Lactose PTS enzyme EII A subunit	X276_24765	1.42042	0.669645	0.496471	-0.767882	-1.05784	-0.760812
lacIIA	Lactose PTS enzyme EII A subunit	X276_13205	-0.966383	-1.09756	-0.4356	0.533223	1.4597	0.506626
lacIIC	Lactose PTS enzyme EII C subunit	X276_13195	-0.797696	-1.18187	-0.628153	0.569995	1.31147	0.726251
lacIIB	Lactose PTS enzyme EII B subunit	X276_13190	-0.792591	-1.30471	-0.501105	0.753288	1.19529	0.64982
	Maltose transporter
malP	Maltose PTS enzyme EII BC subunit	X276_02305	-0.690985	-0.0110253	0.376311	-0.667007	-0.81574	1.80845
	Sucrose transporters
scrIIBC	Sucrose PTS enzyme EII BC subunit	X276_17270	-0.834911	-0.957461	-0.617054	0.140932	0.680077	1.58842
scrIIBC	Sucrose PTS enzyme EII BC subunit	X276_09780	-0.742041	-0.87535	0.273101	1.86252	-0.207723	-0.310509
scrIIBC	Sucrose PTS enzyme EII BC subunit	X276_07040	1.19252	-1.20715	-0.209358	1.17015	-0.112551	-0.833621
scrIIABC	Sucrose PTS enzyme EII ABC subunit	X276_00575	-0.657117	-0.786264	-0.866984	-0.20019	1.31363	1.19693
	Trehalose transporter
treIIBC	Trehalose PTS enzyme EII BC subunit	X276_15060	0.181633	-1.14095	-1.04004	-0.231324	1.26037	0.970316
	Mannitol transporter
mtlIIA	Mannitol PTS enzyme EII A subunit	X276_25485	-0.044531	1.06502	0.942586	0.277698	-0.680136	-1.56064
	Sorbitol transporters
srlIIC	Sorbitol PTS enzyme EII C subunit	X276_25095	-0.836921	-0.253027	-0.0866877	1.40992	-1.16853	0.935245
srlIIB	Sorbitol PTS enzyme EII B subunit	X276_25090	0.0127993	-0.472377	-0.419511	-0.553964	-0.561561	1.99461
srlIIA	Sorbitol PTS enzyme EII A subunit	X276_25080	-0.250762	1.36759	1.04334	-0.266015	-1.18539	-0.708758
	Non-PTS
	Arabinose transporters
	Arabinose ABC transporter substrate-binding protein	X276_14870	-0.879526	-1.02912	-0.76919	0.543192	1.10109	1.03356
	Arabinose ABC transporter permease	X276_14865	-0.815732	-1.12084	-0.708816	0.724915	1.28139	0.639086
	Arabinose ABC transporter permease	X276_14860	-0.793993	-1.09522	-0.659658	0.758191	1.42297	0.367716
	Galactose transporters
	Galactose ABC transporter substrate-binding protein	X276_22140	-0.565139	-0.901463	-0.811805	0.79208	1.60252	-0.116192
	Galactose ABC transporter substrate-binding protein	X276_21125	1.07672	1.39095	-0.86608	-0.486926	-0.171673	-0.942999
	Galactose ABC transporter substrate-binding protein	X276_15645	-0.648346	-0.847131	-0.682458	0.505537	1.76954	-0.0971401
	Galactose ABC transporter substrate-binding protein	X276_15640	-0.729239	-0.913143	-0.842953	0.352512	1.5788	0.554023
	Galactose ABC transporter substrate-binding protein	X276_14130	-0.683046	-0.872486	-0.792728	0.43068	1.70704	0.21054
	Galactose ABC transporter substrate-binding protein	X276_11860	-0.910689	-0.920658	-0.715634	0.658035	1.48937	0.399573
	Galactose ABC transporter substrate-binding protein	X276_11025	0.865515	-0.508358	-1.77458	0.733476	0.530955	0.152996
	Galactose ABC transporter substrate-binding protein	X276_10720	-0.934988	-0.970229	-0.666615	0.486387	1.44829	0.637159
	Galactose ABC transporter substrate-binding protein	X276_10685	-0.78913	-0.959682	-0.803996	0.399651	1.48408	0.66908
	Galactose ABC transporter substrate-binding protein	X276_09655	-0.806834	-0.870918	-0.888198	0.349237	1.44208	0.774628
	Galactose ABC transporter substrate-binding protein	X276_09415	-0.648741	-0.997368	-0.779212	0.962942	1.43144	0.0309432
	Galactose ABC transporter substrate-binding protein	X276_09020	-0.718508	-0.857123	-0.825226	0.335828	1.67405	0.390978
	Galactose ABC transporter substrate-binding protein	X276_06280	-0.553725	-0.910855	-1.1301	0.526508	1.32625	0.74192
	Galactose ABC transporter substrate-binding protein	X276_05905	-0.710898	-0.913026	-0.766455	-0.0231885	0.923619	1.48995
	Galactose ABC transporter substrate-binding protein	X276_03540	-0.580222	-0.839901	-0.813492	0.303951	1.78396	0.145698
	Galactose ABC transporter substrate-binding protein	X276_03535	-0.548432	-0.887207	-0.826976	0.386606	1.75011	0.125901
	Galactose ABC transporter substrate-binding protein	X276_03530	0.372368	0.32485	1.68313	-0.81396	-0.653669	-0.912722
	Galactose ABC transporter substrate-binding protein	X276_03525	0.835512	0.875699	0.953142	-0.496983	-0.959484	-1.20789
	Galactose ABC transporter ATP-binding protein	X276_03505	-0.440014	-0.458482	-0.346805	2.03933	-0.366865	-0.42716
	Galactose ABC transporter substrate-binding protein	X276_03500	-0.488706	-0.498526	-0.199297	2.02796	-0.3647	-0.476734
	Ribose transporters
	Ribose ABC transporter permease	X276_07540	-1.0976	-1.05762	0.0192598	0.815305	1.41517	-0.0945191
	Ribose transporter ATP-binding protein	X276_07535	-1.04586	-1.4075	0.564117	0.810057	0.11043	0.968761
	Ribose ABC transporter substrate-binding protein	X276_00690	-0.689934	-1.02167	-0.74923	0.0486646	1.26596	1.14621
	Ribose ABC transporter permease	X276_00685	-0.552889	-1.18197	-0.304493	-0.307227	0.750819	1.59576
	Ribose transporter ATP-binding protein	X276_00680	-0.824424	-1.21839	-0.627467	0.687049	0.949828	1.0334
	Xylose transporters
xylT	Xylose proton-symporter	X276_26120	0.226939	-0.819787	-1.23028	-0.356777	0.729677	1.45022
xynB	Putative xylose symporter	X276_05225	-0.518362	-1.35587	-0.672924	0.674104	1.27675	0.596308
	Xylose-transporting ATPase	X276_03430	-0.474839	-1.08537	-0.798531	0.62566	1.59647	0.13661
	Xylose transporter ATP-binding protein	X276_03425	-0.714848	-1.10946	-0.777652	0.572914	1.37963	0.649415
	Xylose-transporting ATPase	X276_03420	-0.586471	-1.26791	-0.443759	1.13617	1.2464	-0.0844268
xylF	Xylose ABC transporter XylFGH substrate-binding protein	X276_14760	-0.550119	-0.461461	-0.394034	2.02788	-0.418994	-0.203269
xylG	Xylose ABC transporter XylFGH nucleotide-binding protein	X276_14755	-0.757889	-0.390774	-0.3461	1.99176	-0.425298	-0.0716958
xylH	Xylose ABC transporter XylFGH membrane-spanning protein	X276_14750	-1.0913	-0.929541	-0.576572	0.417289	1.2661	0.914019
	Lactose transporters
	Lactose ABC transporter substrate-binding protein	X276_20375	-1.22421	-1.0891	-0.138069	0.924923	1.13443	0.392026
	Lactose ABC transporter permease	X276_20370	-1.26942	-0.975035	-0.217492	1.06679	1.07128	0.323883
	Lactose ABC transporter permease	X276_20365	-1.27654	-0.447	-0.642455	0.0471988	1.34276	0.976033
	Other carbohydrate transporters
	Sugar ABC transporter substrate-binding protein	X276_25560	2.00407	-0.348027	-0.763879	-0.381752	-0.294393	-0.216021
	Sugar ABC transporter permease	X276_25555	1.98526	-0.37119	-0.777	-0.500065	-0.240525	-0.0964797
	Sugar ABC transporter permease	X276_25550	2.01345	-0.308107	-0.652218	-0.525818	-0.334999	-0.19231
	Sugar ABC transporter substrate-binding protein	X276_24760	0.912088	0.531405	1.15022	-0.431912	-1.22136	-0.940441
	Sugar ABC transporter substrate-binding protein	X276_23275	-0.336602	-0.856219	-1.32699	0.802015	1.22907	0.488721
	Sugar ABC transporter permease	X276_23270	-0.652471	-0.975534	-0.497513	-0.232381	1.69917	0.658732
	Sugar ABC transporter permease	X276_23265	0.104489	-0.75529	-1.0586	-0.412567	1.72295	0.399026
	Sugar ABC transporter substrate-binding protein	X276_23185	-0.979902	-1.00013	-0.612258	0.332036	1.13574	1.12451
	Sugar ABC transporter permease	X276_23180	-0.389616	-1.55141	-0.341936	0.682763	1.33766	0.262535
	Sugar ABC transporter permease	X276_23175	-0.986527	-1.01409	-0.68595	0.65506	0.883021	1.14849
	Sugar ABC transporter permease	X276_23090	1.89451	-0.181509	0.249693	-0.798148	-0.596484	-0.568064
	Sugar ABC transporter permease	X276_23085	1.89706	-0.0651472	0.188148	-0.647232	-0.698223	-0.674607
	Sugar ABC transporter permease	X276_19480	-0.962776	-1.30265	0.286422	-0.114326	0.834485	1.25884
	Sugar ABC transporter permease	X276_19475	-0.785085	-1.29819	0.352319	-0.446076	1.03597	1.14106
	Sugar ABC transporter ATP-binding protein	X276_16110	-1.90103	0.0883395	-0.0271796	0.275323	0.979541	0.585008
	Sugar ABC transporter ATP-binding protein	X276_16105	-1.62306	-0.199553	0.738827	0.9631	0.7104	-0.589716
	Sugar ABC transporter substrate-binding protein	X276_09665	1.6636	0.675908	-0.449791	-1.12947	-0.445638	-0.314608
	Sugar ABC transporter permease	X276_07615	-0.878245	-0.998242	-0.825884	1.00788	1.06933	0.625164
	Sugar ABC transporter permease	X276_07610	-0.736745	-0.775583	-0.755977	-0.264236	1.20514	1.3274
	Sugar ABC transporter substrate-binding protein	X276_06530	-0.123099	-0.980036	-0.784479	-0.583979	1.31811	1.15348
	Sugar ABC transporter permease	X276_06525	-1.23138	-0.197231	-1.08176	0.700591	1.1752	0.634573
	Sugar ABC transporter permease	X276_06520	-0.51449	-1.34259	-0.730495	1.18861	0.637101	0.761868
	Sugar ABC transporter permease	X276_03455	-0.843651	-0.907006	-0.682397	1.12789	1.31442	-0.00925858
	Sugar ABC transporter permease	X276_03450	-1.12971	-0.957693	-0.43969	0.830908	1.34019	0.355989
	Sugar ABC transporter substrate-binding protein	X276_03445	-0.827354	-1.18077	-0.542305	0.297116	1.13619	1.11712
	Sugar ABC transporter permease	X276_03375	-0.733506	-1.02873	-0.811707	0.265074	1.08695	1.22192
	Sugar ABC transporter permease	X276_03370	-0.737963	-1.03494	-0.761437	0.182983	1.23309	1.11827
	Sugar ABC transporter ATP-binding protein	X276_03365	-0.85702	-0.926055	-0.65555	-0.00187557	1.21116	1.22934
