# Supplementary material for: Transcriptional analysis of amino acid, metal ion, vitamin and carbohydrate uptake in butanol-producing Clostridium beijerinckii NRRL B-598
Source: PLoS One. 2019 Nov 7;14(11):e0224560. doi: 10.1371/journal.pone.0224560 (PMC6837493; doi:10.1371/journal.pone.0224560)
Supplement: S7 File — A. RPKM values. B. Differential expression analysis. C. Heatmap. (XLSX) [file pone.0224560.s007.xlsx]

## Sheet: A. RPKM_values
Transcriptional analysis of amino acid, metal ion, vitamin and carbohydrate uptake in butanol-producing Clostridium beijerinckii NRRL B-598
Maryna Vasylkivska1*, Katerina Jureckova2, Barbora Branska1, Karel Sedlar2, Jan Kolek1, Ivo Provaznik2, Petra Patakova1
1 Department of Biotechnology, University of Chemistry and Technology Prague, Prague, Czech Republic
2 Department of Biomedical Engineering, Brno University of Technology, Brno,Czech Republic
* Corresponding author
E-mail: vasylkim@vscht.com
S7 File. Transcriptomic data for other genes mentioned in this article.
A. RPKM value
			T1				T2				T3				T4				T5				T6
Gene	Putative physiological role	Locus tag	B1	C1	D1	E1	B2	C2	D2	E2	B3	C3	D3	E3	B4	C4	D4	E4	B5	C5	D5	E5	B6	C6	D6	E6
ack	Acetate kinase	X276_20705	1663.12	1816.41	1699.11	1887.18	2559.83	2525.28	2624.18	2627.01	2141.80	2174.56	2253.87	2247.92	689.46	594.87	696.96	639.07	643.77	619.82	640.62	631.82	738.73	670.92	739.60	693.58
rfk	Riboflavin kinase	X276_20490	184.14	138.34	145.87	136.30	84.65	77.59	67.25	70.05	158.75	151.58	132.39	127.36	265.40	327.72	259.44	292.75	241.29	246.63	231.03	225.42	198.80	193.21	174.40	145.30
pabA	Glutamine amidotransferase	X276_22125	72.98	64.95	64.38	63.80	102.57	90.19	92.65	93.86	94.44	89.58	80.81	80.62	70.36	100.47	75.88	95.18	62.26	62.28	65.57	64.58	73.44	62.18	63.59	52.55
pabA	Glutamine amidotransferase	X276_10695	49.85	49.07	47.48	51.71	31.89	28.64	35.53	29.84	43.85	41.68	46.95	45.10	45.96	47.19	43.35	55.94	47.32	49.91	45.38	49.32	50.01	55.66	57.97	53.20
pabB	Aminodeoxychorismate synthase component I	X276_05255	14.72	13.80	15.09	14.01	13.67	16.10	17.35	15.49	12.58	11.62	16.07	12.65	28.08	19.84	27.99	20.21	21.53	20.22	22.25	22.37	17.09	15.26	17.05	14.93
pabC	4-amino-4-deoxychorismate lyase	X276_05260	26.33	23.59	19.29	25.44	24.85	33.29	20.29	21.92	28.64	23.96	26.09	18.48	51.75	30.02	52.54	26.10	31.58	33.43	27.63	33.26	27.54	20.71	21.18	19.26
galK	Galactokinase	X276_03575	20.69	30.85	21.09	28.12	43.72	41.56	42.04	42.30	42.41	47.11	38.04	46.65	31.70	27.94	31.09	27.46	36.39	30.98	33.32	27.81	28.91	24.12	28.39	27.84
galT	Galactose-1-phosphate uridylyltransferase	X276_03565	26.45	27.25	24.21	26.17	53.37	49.03	45.53	43.97	49.51	59.17	42.26	52.56	46.56	61.55	44.42	58.44	44.13	45.88	37.26	45.49	39.50	40.38	37.09	35.57
mtlD	Mannitol-1-phosphate 5-dehydrogenase	X276_25480	111.95	94.10	98.96	89.64	148.39	146.75	128.83	129.54	160.05	168.53	139.17	147.65	207.20	101.96	183.34	95.15	115.89	120.47	100.43	106.41	79.96	74.71	74.62	66.96

## Sheet: B. Differential_exp._analysis
S7 File. Transcriptomic data for other genes mentioned in this article.
B. Differential expression analysis
			T2 vs T1	T3 vs T2	T4 vs T3	T5 vs T4	T6 vs T5	baseMean	T2 vs T1			T3 vs T2			T4 vs T3			T5 vs T4			T6 vs T5
Gene	Putative physiological role	Locus tag	diff	diff	diff	diff	diff		log2FoldChange	padj	diff	log2FoldChange	padj	diff	log2FoldChange	padj	diff	log2FoldChange	padj	diff	log2FoldChange	padj	diff
ack	Acetate kinase	X276_20705	1	-1	-1	0	1	16377.11	0.2322	8.88E-04	1	-0.3731	5.58E-08	-1	-1.9737	6.61E-200	-1	0.1087	1.57E-01	0	0.3528	7.11E-07	1
rfk	Riboflavin kinase	X276_20490	-1	1	1	0	0	1482.60	-1.3225	6.84E-28	-1	0.7816	3.36E-10	1	0.7924	2.05E-11	1	-0.1293	3.53E-01	0	-0.2226	1.15E-01	0
pabA	Glutamine amidotransferase	X276_22125	0	0	0	0	0	506.57	0.1966	1.62E-01	0	-0.2792	4.66E-02	0	-0.2345	7.20E-02	0	-0.2719	5.12E-02	0	0.1743	2.79E-01	0
pabA	Glutamine amidotransferase	X276_10695	-1	0	0	0	0	265.67	-0.9796	6.78E-17	-1	0.3555	5.80E-03	0	-0.1044	3.90E-01	0	0.1572	2.22E-01	0	0.3589	5.15E-03	0
pabB	Aminodeoxychorismate synthase component I	X276_05255	0	0	1	0	0	213.07	-0.1991	1.26E-01	0	-0.3954	2.11E-03	0	0.6619	4.22E-09	1	-0.0085	9.57E-01	0	-0.2350	9.45E-02	0
pabC	4-amino-4-deoxychorismate lyase	X276_05260	0	0	0	0	0	182.27	-0.2257	3.16E-01	0	-0.2016	4.10E-01	0	0.4958	1.18E-02	0	-0.1875	4.09E-01	0	-0.3129	1.95E-01	0
galK	Galactokinase	X276_03575	0	0	-1	0	0	356.51	0.4289	3.94E-03	0	-0.1031	5.65E-01	0	-0.7839	1.81E-08	-1	0.2793	7.53E-02	0	-0.0513	8.09E-01	0
galT	Galactose-1-phosphate uridylyltransferase	X276_03565	1	0	0	0	0	580.70	0.5676	1.73E-04	1	-0.0557	7.77E-01	0	-0.1683	2.72E-01	0	-0.1394	4.16E-01	0	0.0076	9.74E-01	0
mtlD	Mannitol-1-phosphate 5-dehydrogenase	X276_25480	0	0	0	0	0	1244.91	0.1763	3.54E-01	0	0.0104	9.65E-01	0	-0.3068	7.27E-02	0	-0.2343	2.15E-01	0	-0.3949	3.75E-02	0

## Sheet: D. Heatmap
S7 File. Transcriptomic data for other genes mentioned in this article.
D. Heatmap
Gene	Putative physiological role	Locus tag	T1	T2	T3	T4	T5	T6
ack	Acetate kinase	X276_20705	0.828253	1.23743	0.610341	-0.97422	-0.931794	-0.770007
rfk	Riboflavin kinase	X276_20490	0.398641	-1.65687	-0.671524	1.05922	0.703646	0.166887
pabA	Glutamine amidotransferase	X276_22125	0.64144	1.47163	0.329264	-0.431544	-1.23625	-0.774539
pabA	Glutamine amidotransferase	X276_10695	1.56104	-1.15019	-0.373517	-0.604698	-0.252079	0.81945
pabB	Aminodeoxychorismate synthase component I	X276_05255	0.578765	-0.297958	-1.75182	0.825563	0.878382	-0.232926
pabC	4-amino-4-deoxychorismate lyase	X276_05260	0.91382	-0.250768	-1.09834	1.24314	0.311618	-1.11947
galK	Galactokinase	X276_03575	-0.0400933	1.38363	1.00714	-1.16801	-0.536435	-0.646231
galT	Galactose-1-phosphate uridylyltransferase	X276_03565	-1.36494	1.27648	0.978511	0.139576	-0.530583	-0.499041
mtlD	Mannitol-1-phosphate 5-dehydrogenase	X276_25480	0.344665	0.960512	1.00062	-0.0423921	-0.687813	-1.57559
